# Supplementary material for: Extensive DNA methylome rearrangement during early lamprey embryogenesis
Source: Nat Commun. 2024 Mar 4;15:1977. doi: 10.1038/s41467-024-46085-2 (PMC10912607; doi:10.1038/s41467-024-46085-2)
Supplement: Supplementary file 4 — Supplementary Data 1-18 [file 41467_2024_46085_MOESM4_ESM.xlsx]

## Sheet: Supp_Data_S1
SUPPLEMENTARY DATA S1: Egg PMD coordinates (petMar3)
chr	start	end
PIZI01000001v1	18926	26400
PIZI01000001v1	34492	98641
PIZI01000001v1	106736	132215
PIZI01000001v1	141036	156367
PIZI01000001v1	164938	169973
PIZI01000001v1	177535	184420
PIZI01000001v1	207602	226119
PIZI01000001v1	246924	261097
PIZI01000001v1	300086	309689
PIZI01000001v1	317128	338698
PIZI01000001v1	347524	369345
PIZI01000001v1	372655	378649
PIZI01000001v1	382832	388583
PIZI01000001v1	398776	416273
PIZI01000001v1	419350	427317
PIZI01000001v1	436440	446425
PIZI01000001v1	453889	480875
PIZI01000001v1	489340	521399
PIZI01000001v1	529177	536269
PIZI01000001v1	543894	556649
PIZI01000001v1	559974	577841
PIZI01000001v1	601070	613497
PIZI01000001v1	626196	641613
PIZI01000001v1	644834	651339
PIZI01000001v1	670364	675629
PIZI01000001v1	680656	689253
PIZI01000001v1	707514	713729
PIZI01000001v1	719930	738325
PIZI01000001v1	751110	756460
PIZI01000001v1	763716	792617
PIZI01000001v1	795203	797927
PIZI01000001v1	808490	892544
PIZI01000001v1	894538	896948
PIZI01000001v1	900116	904111
PIZI01000001v1	913295	939071
PIZI01000001v1	944675	950775
PIZI01000001v1	953409	964403
PIZI01000001v1	968078	976431
PIZI01000001v1	979426	989009
PIZI01000001v1	1005380	1017007
PIZI01000001v1	1020092	1022305
PIZI01000001v1	1025305	1029578
PIZI01000001v1	1038910	1046108
PIZI01000001v1	1053448	1085483
PIZI01000001v1	1115988	1119797
PIZI01000001v1	1144602	1152530
PIZI01000001v1	1157563	1161829
PIZI01000001v1	1191682	1195318
PIZI01000001v1	1199366	1202708
PIZI01000001v1	1231263	1236129
PIZI01000001v1	1243467	1253863
PIZI01000001v1	1258306	1268253
PIZI01000001v1	1280578	1297508
PIZI01000001v1	1305428	1312899
PIZI01000001v1	1317401	1332331
PIZI01000001v1	1335512	1338269
PIZI01000001v1	1354844	1363387
PIZI01000001v1	1433478	1436513
PIZI01000001v1	1487222	1491569
PIZI01000001v1	1499587	1508745
PIZI01000001v1	1514516	1516745
PIZI01000001v1	1532485	1565505
PIZI01000001v1	1578212	1603023
PIZI01000001v1	1609092	1614951
PIZI01000001v1	1617010	1623192
PIZI01000001v1	1634182	1644939
PIZI01000001v1	1652030	1680453
PIZI01000001v1	1683156	1690947
PIZI01000001v1	1693576	1697004
PIZI01000001v1	1707376	1724627
PIZI01000001v1	1733012	1737246
PIZI01000001v1	1754947	1764736
PIZI01000001v1	1771858	1774875
PIZI01000001v1	1777574	1798767
PIZI01000001v1	2012254	2039587
PIZI01000001v1	2044064	2047405
PIZI01000001v1	2052074	2132705
PIZI01000001v1	2138956	2172303
PIZI01000001v1	2179474	2183211
PIZI01000001v1	2187048	2199078
PIZI01000001v1	2202432	2207557
PIZI01000001v1	2217231	2219493
PIZI01000001v1	2235764	2243609
PIZI01000001v1	2255829	2264263
PIZI01000001v1	2294457	2297699
PIZI01000001v1	2303270	2307145
PIZI01000001v1	2324436	2329605
PIZI01000001v1	2334454	2340301
PIZI01000001v1	2422133	2430635
PIZI01000001v1	2469471	2476917
PIZI01000001v1	2488448	2492232
PIZI01000001v1	2494238	2506451
PIZI01000001v1	2514564	2523231
PIZI01000001v1	2528391	2616287
PIZI01000001v1	2618408	2655416
PIZI01000001v1	2659472	2696784
PIZI01000001v1	2701370	2711773
PIZI01000001v1	2713680	2724215
PIZI01000001v1	2730241	2743633
PIZI01000001v1	2752632	2772421
PIZI01000001v1	2784090	2795889
PIZI01000001v1	2798511	2807079
PIZI01000001v1	2809842	2814876
PIZI01000001v1	2831892	2870265
PIZI01000001v1	2873484	2952383
PIZI01000001v1	2954933	2962280
PIZI01000001v1	2982412	2987967
PIZI01000001v1	2996520	3110151
PIZI01000001v1	3118902	3140938
PIZI01000001v1	3145242	3165186
PIZI01000001v1	3172154	3176290
PIZI01000001v1	3185136	3202237
PIZI01000001v1	3212915	3222748
PIZI01000001v1	3242823	3251603
PIZI01000001v1	3256916	3260441
PIZI01000001v1	3270758	3274677
PIZI01000001v1	3299838	3310401
PIZI01000001v1	3333592	3335843
PIZI01000001v1	3347680	3357031
PIZI01000001v1	3360095	3367675
PIZI01000001v1	3371079	3378695
PIZI01000001v1	3390426	3400739
PIZI01000001v1	3406990	3440761
PIZI01000001v1	3446902	3449786
PIZI01000001v1	3458138	3466469
PIZI01000001v1	3473670	3493595
PIZI01000001v1	3497154	3498852
PIZI01000001v1	3522631	3525745
PIZI01000001v1	3528556	3532169
PIZI01000001v1	3542188	3545899
PIZI01000001v1	3547157	3612695
PIZI01000001v1	3625715	3639227
PIZI01000001v1	3642043	3707221
PIZI01000001v1	3709942	3737845
PIZI01000001v1	3756476	3765033
PIZI01000001v1	3882650	3889429
PIZI01000001v1	3896707	3943963
PIZI01000001v1	3952224	3978173
PIZI01000001v1	3982604	4138777
PIZI01000001v1	4140875	4293599
PIZI01000001v1	4299324	4313650
PIZI01000001v1	4322174	4343047
PIZI01000001v1	4350948	4353891
PIZI01000001v1	4361594	4370553
PIZI01000001v1	4397850	4410083
PIZI01000001v1	4423822	4429912
PIZI01000001v1	4469444	4472339
PIZI01000001v1	4513172	4516063
PIZI01000001v1	4523705	4547887
PIZI01000001v1	4554889	4557182
PIZI01000001v1	4643662	4653692
PIZI01000001v1	4666966	4675504
PIZI01000001v1	4686008	4695214
PIZI01000001v1	4697684	4702244
PIZI01000001v1	4764596	4769017
PIZI01000001v1	4845548	4851730
PIZI01000001v1	4878762	4883203
PIZI01000001v1	4947342	4952877
PIZI01000001v1	4986042	4995623
PIZI01000001v1	5000878	5007901
PIZI01000001v1	5014056	5016620
PIZI01000001v1	5031578	5035932
PIZI01000001v1	5065970	5068461
PIZI01000001v1	5104906	5109423
PIZI01000001v1	5134360	5157190
PIZI01000001v1	5165244	5174415
PIZI01000001v1	5186068	5189173
PIZI01000001v1	5196118	5208943
PIZI01000001v1	5226650	5231561
PIZI01000001v1	5292887	5320282
PIZI01000001v1	5322378	5338696
PIZI01000001v1	5344533	5368715
PIZI01000001v1	5372380	5375495
PIZI01000001v1	5380620	5396609
PIZI01000001v1	5412030	5436316
PIZI01000001v1	5439596	5450503
PIZI01000001v1	5460879	5478733
PIZI01000001v1	5503510	5514083
PIZI01000001v1	5518148	5522297
PIZI01000001v1	5550450	5581749
PIZI01000001v1	5589102	5616491
PIZI01000001v1	5630207	5638055
PIZI01000001v1	5650178	5656451
PIZI01000001v1	5665266	5676147
PIZI01000001v1	5693916	5722520
PIZI01000001v1	5729196	5778757
PIZI01000001v1	5786222	5798237
PIZI01000001v1	5802667	5851281
PIZI01000001v1	5861918	5882263
PIZI01000001v1	5888609	5892423
PIZI01000001v1	5923478	5931856
PIZI01000001v1	5975241	5980243
PIZI01000001v1	5994743	6004227
PIZI01000001v1	6006416	6020959
PIZI01000001v1	6028714	6033096
PIZI01000001v1	6049196	6063041
PIZI01000001v1	6066528	6074509
PIZI01000001v1	6083469	6085695
PIZI01000001v1	6101880	6107609
PIZI01000001v1	6140658	6144303
PIZI01000001v1	6160076	6163253
PIZI01000001v1	6175858	6187513
PIZI01000001v1	6199896	6221457
PIZI01000001v1	6225322	6244769
PIZI01000001v1	6255800	6263481
PIZI01000001v1	6268548	6279670
PIZI01000001v1	6292447	6294743
PIZI01000001v1	6298206	6311079
PIZI01000001v1	6315483	6321967
PIZI01000001v1	6334664	6344400
PIZI01000001v1	6348661	6354890
PIZI01000001v1	6364103	6387979
PIZI01000001v1	6398897	6405439
PIZI01000001v1	6413327	6431575
PIZI01000001v1	6434375	6444125
PIZI01000001v1	6445686	6448435
PIZI01000001v1	6451220	6453385
PIZI01000001v1	6471713	6476487
PIZI01000001v1	6480560	6491383
PIZI01000001v1	6545776	6559404
PIZI01000001v1	6571450	6576818
PIZI01000001v1	6605864	6616683
PIZI01000001v1	6621260	6627145
PIZI01000001v1	6633752	6652529
PIZI01000001v1	6677842	6680923
PIZI01000001v1	6688038	6698375
PIZI01000001v1	6715578	6719589
PIZI01000001v1	6730608	6762947
PIZI01000001v1	6765428	6778702
PIZI01000001v1	6790426	6791859
PIZI01000001v1	6794987	6799005
PIZI01000001v1	6811058	6827576
PIZI01000001v1	6831330	6841965
PIZI01000001v1	6866566	6876116
PIZI01000001v1	6960764	6967583
PIZI01000001v1	6974890	7029378
PIZI01000001v1	7040436	7047765
PIZI01000001v1	7066284	7078313
PIZI01000001v1	7084689	7086607
PIZI01000001v1	7090946	7097843
PIZI01000001v1	7111919	7120085
PIZI01000001v1	7121980	7123353
PIZI01000001v1	7127438	7131913
PIZI01000001v1	7160706	7172445
PIZI01000001v1	7176764	7181207
PIZI01000001v1	7185026	7187523
PIZI01000001v1	7189228	7195980
PIZI01000001v1	7208605	7216141
PIZI01000001v1	7228197	7230129
PIZI01000001v1	7281226	7288277
PIZI01000001v1	7293244	7316337
PIZI01000001v1	7580349	7586895
PIZI01000001v1	7594452	7620032
PIZI01000001v1	7622534	7641889
PIZI01000001v1	7646781	7653939
PIZI01000001v1	7656868	7685781
PIZI01000001v1	7690850	7709297
PIZI01000001v1	7718920	7761730
PIZI01000001v1	7766032	7791295
PIZI01000001v1	7794742	7849953
PIZI01000001v1	7852592	7859852
PIZI01000001v1	7862682	7889299
PIZI01000001v1	7894554	7901687
PIZI01000001v1	7907284	7928241
PIZI01000001v1	7931609	7933754
PIZI01000001v1	7942080	7948593
PIZI01000001v1	7956304	7959263
PIZI01000001v1	7973853	8008435
PIZI01000001v1	8011955	8016769
PIZI01000001v1	8026343	8028579
PIZI01000001v1	8075448	8077099
PIZI01000001v1	8121218	8123784
PIZI01000001v1	8127713	8129817
PIZI01000001v1	8148688	8169878
PIZI01000001v1	8272894	8280880
PIZI01000001v1	8284270	8320158
PIZI01000001v1	8327676	8342451
PIZI01000001v1	8349258	8353359
PIZI01000001v1	8361746	8376319
PIZI01000001v1	8427414	8433863
PIZI01000001v1	8501826	8527847
PIZI01000001v1	8532802	8536614
PIZI01000001v1	8547058	8558765
PIZI01000001v1	8567196	8577743
PIZI01000001v1	8590363	8597361
PIZI01000001v1	8615552	8622755
PIZI01000001v1	8626358	8631173
PIZI01000001v1	8646644	8674199
PIZI01000001v1	8675684	8693825
PIZI01000001v1	8695523	8721226
PIZI01000001v1	8729083	8750225
PIZI01000001v1	8752216	8757244
PIZI01000001v1	8760958	8788011
PIZI01000001v1	8805782	8822896
PIZI01000001v1	8825242	8828542
PIZI01000001v1	8836343	8847977
PIZI01000001v1	8850229	8853167
PIZI01000001v1	8868630	8881187
PIZI01000001v1	8892236	8915301
PIZI01000001v1	8917974	8940556
PIZI01000001v1	8944392	8953786
PIZI01000001v1	8961258	8977135
PIZI01000001v1	8992316	8995815
PIZI01000001v1	9011445	9016825
PIZI01000001v1	9018558	9022567
PIZI01000001v1	9025276	9028144
PIZI01000001v1	9034122	9045150
PIZI01000001v1	9046750	9054220
PIZI01000001v1	9055968	9079197
PIZI01000001v1	9107122	9111032
PIZI01000001v1	9115122	9117327
PIZI01000001v1	9136935	9138887
PIZI01000001v1	9214853	9228387
PIZI01000001v1	9233192	9246024
PIZI01000001v1	9252838	9280073
PIZI01000001v1	9298522	9300997
PIZI01000001v1	9305416	9339593
PIZI01000001v1	9354270	9361900
PIZI01000001v1	9364120	9368479
PIZI01000001v1	9381753	9401117
PIZI01000001v1	9482259	9489331
PIZI01000001v1	9545074	9549417
PIZI01000001v1	9590012	9595103
PIZI01000001v1	9615952	9624111
PIZI01000001v1	9627230	9659905
PIZI01000001v1	9664910	9680241
PIZI01000001v1	9717112	9719537
PIZI01000001v1	9725124	9745606
PIZI01000001v1	9750044	9800839
PIZI01000001v1	9808700	9823725
PIZI01000001v1	9836868	9847145
PIZI01000001v1	9901621	9913097
PIZI01000001v1	9923231	9929617
PIZI01000001v1	9945450	9948351
PIZI01000001v1	9950332	9955400
PIZI01000001v1	9960666	9970283
PIZI01000001v1	9999338	10003409
PIZI01000001v1	10013326	10020469
PIZI01000001v1	10113939	10116213
PIZI01000001v1	10120229	10136989
PIZI01000001v1	10148269	10164721
PIZI01000001v1	10166722	10187734
PIZI01000001v1	10207766	10210997
PIZI01000001v1	10217573	10222970
PIZI01000001v1	10233962	10246766
PIZI01000001v1	10287622	10289912
PIZI01000001v1	10313595	10318641
PIZI01000001v1	10327205	10336941
PIZI01000001v1	10342457	10345891
PIZI01000001v1	10350146	10352347
PIZI01000001v1	10369172	10371717
PIZI01000001v1	10407772	10434931
PIZI01000001v1	10452667	10456169
PIZI01000001v1	10480967	10485881
PIZI01000001v1	10494926	10504559
PIZI01000001v1	10507614	10509597
PIZI01000001v1	10511521	10513461
PIZI01000001v1	10538620	10540352
PIZI01000001v1	10544688	10563260
PIZI01000001v1	10574865	10584365
PIZI01000001v1	10606786	10629559
PIZI01000001v1	10634092	10701335
PIZI01000001v1	10704672	10715762
PIZI01000001v1	10719924	10727361
PIZI01000001v1	10730262	10752634
PIZI01000001v1	10765475	10786836
PIZI01000001v1	10801896	10805849
PIZI01000001v1	10823690	10827980
PIZI01000001v1	10836377	10838543
PIZI01000001v1	10842202	10846742
PIZI01000001v1	10859234	10865403
PIZI01000001v1	10887098	10892397
PIZI01000001v1	10904150	10908551
PIZI01000001v1	10986782	10991021
PIZI01000001v1	11116332	11130261
PIZI01000001v1	11146401	11181827
PIZI01000001v1	11237377	11239829
PIZI01000001v1	11258473	11287345
PIZI01000001v1	11288859	11303295
PIZI01000001v1	11318535	11320393
PIZI01000001v1	11324184	11328531
PIZI01000001v1	11408727	11420218
PIZI01000001v1	11436604	11449765
PIZI01000001v1	11611790	11622353
PIZI01000001v1	11626544	11632803
PIZI01000001v1	11709114	11714105
PIZI01000001v1	11724105	11748275
PIZI01000001v1	11761536	11798679
PIZI01000001v1	11811176	11824955
PIZI01000001v1	11848192	11852727
PIZI01000001v1	11883230	11886465
PIZI01000001v1	11892169	11941957
PIZI01000001v1	11960009	11967710
PIZI01000001v1	11972466	11986959
PIZI01000001v1	11988760	12006751
PIZI01000001v1	12040535	12122105
PIZI01000001v1	12126950	12134861
PIZI01000001v1	12140752	12156298
PIZI01000001v1	12159586	12177707
PIZI01000001v1	12181020	12202150
PIZI01000001v1	12209372	12217675
PIZI01000001v1	12220485	12229612
PIZI01000001v1	12245262	12248169
PIZI01000001v1	12370978	12376116
PIZI01000001v1	12380632	12389863
PIZI01000001v1	12395060	12397939
PIZI01000001v1	12405640	12427077
PIZI01000001v1	12429792	12445709
PIZI01000001v1	12470644	12518030
PIZI01000001v1	12526342	12528347
PIZI01000001v1	12531076	12538245
PIZI01000001v1	12541390	12551623
PIZI01000001v1	12553874	12559829
PIZI01000001v1	12563586	12567188
PIZI01000001v1	12569077	12591873
PIZI01000001v1	12618062	12622049
PIZI01000001v1	12635476	12637485
PIZI01000001v1	12642517	12644868
PIZI01000001v1	12650742	12653379
PIZI01000001v1	12655928	12665154
PIZI01000001v1	12677483	12690530
PIZI01000001v1	12693048	12702952
PIZI01000001v1	12715874	12718469
PIZI01000001v1	12721238	12725380
PIZI01000001v1	12728660	12736635
PIZI01000001v1	12746794	12750890
PIZI01000001v1	12771054	12774575
PIZI01000001v1	12797503	12850756
PIZI01000001v1	12852023	12857607
PIZI01000001v1	12859946	12865402
PIZI01000001v1	12880573	12942761
PIZI01000001v1	12953581	12962075
PIZI01000001v1	12966830	12976638
PIZI01000001v1	12981393	12997193
PIZI01000001v1	13004474	13011525
PIZI01000001v1	13013877	13019515
PIZI01000001v1	13024312	13029003
PIZI01000001v1	13031058	13033279
PIZI01000001v1	13036790	13061958
PIZI01000001v1	13076798	13089150
PIZI01000001v1	13093358	13103516
PIZI01000001v1	13111373	13122823
PIZI01000001v1	13127088	13143884
PIZI01000001v1	13149837	13155281
PIZI01000001v1	13159689	13169057
PIZI01000001v1	13194184	13197017
PIZI01000001v1	13200216	13212143
PIZI01000001v1	13235334	13237346
PIZI01000001v1	13286771	13292983
PIZI01000001v1	13295732	13298565
PIZI01000001v1	13319529	13340505
PIZI01000001v1	13345253	13349767
PIZI01000001v1	13352508	13389301
PIZI01000001v1	13391257	13441085
PIZI01000001v1	13449797	13451889
PIZI01000001v1	13454386	13468867
PIZI01000001v1	13471044	13480762
PIZI01000001v1	13483516	13485767
PIZI01000001v1	13502463	13504841
PIZI01000001v1	13509512	13514453
PIZI01000001v1	13521417	13534237
PIZI01000001v1	13538389	13549833
PIZI01000001v1	13563738	13573795
PIZI01000001v1	13576054	13595838
PIZI01000001v1	13598368	13610150
PIZI01000001v1	13615526	13624793
PIZI01000001v1	13626733	13689085
PIZI01000001v1	13695338	13714623
PIZI01000001v1	13720608	13730157
PIZI01000001v1	13744224	13757225
PIZI01000001v1	13760396	13776751
PIZI01000001v1	13781846	13784239
PIZI01000001v1	13854842	13857603
PIZI01000001v1	13862500	13865212
PIZI01000001v1	13891477	13898419
PIZI01000001v1	13906634	13919389
PIZI01000001v1	13928116	13930524
PIZI01000001v1	13939994	13945519
PIZI01000001v1	13994032	14001419
PIZI01000001v1	14017066	14022369
PIZI01000001v1	14027127	14038554
PIZI01000001v1	14040392	14045699
PIZI01000001v1	14049220	14056353
PIZI01000001v1	14069748	14074112
PIZI01000001v1	14077008	14080465
PIZI01000001v1	14092884	14103969
PIZI01000001v1	14105488	14123341
PIZI01000001v1	14126784	14221196
PIZI01000001v1	14223508	14262589
PIZI01000001v1	14282374	14292317
PIZI01000001v1	14308194	14314276
PIZI01000001v1	14317548	14343643
PIZI01000001v1	14358417	14377929
PIZI01000001v1	14385170	14388517
PIZI01000001v1	14396820	14425451
PIZI01000001v1	14428530	14431731
PIZI01000001v1	14452132	14460963
PIZI01000001v1	14465356	14470924
PIZI01000001v1	14481033	14487331
PIZI01000001v1	14561642	14569982
PIZI01000001v1	14576987	14582248
PIZI01000001v1	14607464	14609503
PIZI01000001v1	14620598	14626577
PIZI01000001v1	14629618	14638283
PIZI01000001v1	14641892	14649818
PIZI01000001v1	14654366	14658662
PIZI01000001v1	14665232	14675237
PIZI01000001v1	14679554	14698207
PIZI01000001v1	14700470	14727340
PIZI01000001v1	14735574	14746507
PIZI01000001v1	14772424	14779531
PIZI01000001v1	14783556	14793786
PIZI01000001v1	14803597	14827594
PIZI01000001v1	14832008	14841400
PIZI01000001v1	14845392	14847615
PIZI01000001v1	14849610	14866815
PIZI01000001v1	14869913	14878414
PIZI01000001v1	14882764	14897573
PIZI01000001v1	14901616	14907179
PIZI01000001v1	14915497	14937519
PIZI01000001v1	14944828	14951245
PIZI01000001v1	14953286	15032279
PIZI01000001v1	15034484	15068759
PIZI01000001v1	15071350	15114834
PIZI01000001v1	15121406	15128083
PIZI01000001v1	15130370	15133514
PIZI01000001v1	15138416	15150153
PIZI01000001v1	15162127	15223619
PIZI01000001v1	15233604	15236110
PIZI01000001v1	15238716	15241385
PIZI01000001v1	15252225	15259311
PIZI01000001v1	15263746	15265187
PIZI01000001v1	15276888	15280001
PIZI01000001v1	15294403	15336799
PIZI01000001v1	15342542	15344719
PIZI01000001v1	15347038	15352405
PIZI01000001v1	15357035	15362933
PIZI01000001v1	15365226	15371753
PIZI01000001v1	15376916	15380263
PIZI01000001v1	15393030	15402293
PIZI01000001v1	15957064	15959592
PIZI01000001v1	15967724	15979818
PIZI01000001v1	15989443	16000928
PIZI01000001v1	16018726	16023691
PIZI01000001v1	16028460	16044763
PIZI01000001v1	16047686	16051682
PIZI01000001v1	16075176	16083622
PIZI01000001v1	16116403	16141291
PIZI01000001v1	16471638	16475031
PIZI01000001v1	16539202	16541509
PIZI01000001v1	16557412	16560664
PIZI01000001v1	16585732	16595293
PIZI01000001v1	16625554	16631671
PIZI01000001v1	16635484	16644835
PIZI01000001v1	16646253	16648269
PIZI01000001v1	16652066	16658052
PIZI01000001v1	16664312	16677619
PIZI01000001v1	16685437	16690275
PIZI01000001v1	16698649	16706797
PIZI01000001v1	16718967	17158399
PIZI01000001v1	17163882	17166579
PIZI01000001v1	17384631	17389337
PIZI01000001v1	17392188	17395295
PIZI01000001v1	17650882	17666789
PIZI01000001v1	17678054	17681571
PIZI01000001v1	17706034	17711711
PIZI01000001v1	17731748	17750065
PIZI01000001v1	17769530	17776329
PIZI01000001v1	17789234	17795801
PIZI01000001v1	17812846	17815142
PIZI01000001v1	17822049	17824466
PIZI01000001v1	17827458	17836453
PIZI01000001v1	17847081	17850810
PIZI01000001v1	17871246	17874221
PIZI01000001v1	17879474	17882012
PIZI01000001v1	17894378	17902058
PIZI01000001v1	17906622	17921968
PIZI01000001v1	17923711	17958387
PIZI01000001v1	17963080	17973241
PIZI01000001v1	17986826	17989450
PIZI01000001v1	18006764	18013725
PIZI01000001v1	18023364	18037344
PIZI01000001v1	18041370	18169725
PIZI01000001v1	18186304	18362319
PIZI01000001v1	18388682	18413019
PIZI01000001v1	18417032	18459395
PIZI01000001v1	18461712	18470388
PIZI01000001v1	18474443	18498315
PIZI01000001v1	18500634	18506935
PIZI01000001v1	18524386	18536201
PIZI01000001v1	18538848	18547319
PIZI01000001v1	18559538	18562765
PIZI01000001v1	18569658	18589489
PIZI01000001v1	18597373	18605888
PIZI01000001v1	18616454	18632967
PIZI01000001v1	18637755	18667597
PIZI01000001v1	18670134	18686979
PIZI01000001v1	18694196	18697578
PIZI01000001v1	18715585	18731623
PIZI01000001v1	19147736	19157277
PIZI01000001v1	19161546	19177020
PIZI01000001v1	19184233	19191776
PIZI01000001v1	19206772	19211493
PIZI01000001v1	19216288	19290865
PIZI01000001v1	19294705	19346211
PIZI01000001v1	19347282	19353484
PIZI01000001v1	19359664	19366650
PIZI01000001v1	19368962	19377773
PIZI01000001v1	19414660	19415828
PIZI01000001v1	19419414	19429471
PIZI01000001v1	19436110	19443704
PIZI01000001v1	19449732	19489531
PIZI01000001v1	19496272	19524995
PIZI01000001v1	19529983	19534447
PIZI01000001v1	19553019	19554686
PIZI01000001v1	19556460	19559653
PIZI01000001v1	19581507	19595888
PIZI01000001v1	19614736	19625353
PIZI01000001v1	19638272	19643343
PIZI01000001v1	19653234	19655715
PIZI01000001v1	19658050	19673625
PIZI01000001v1	19679210	19719078
PIZI01000001v1	19725267	19743637
PIZI01000001v1	19747648	19754133
PIZI01000001v1	19758416	19794264
PIZI01000001v1	19853244	19878911
PIZI01000001v1	19979390	19992797
PIZI01000001v1	19999880	20008523
PIZI01000001v1	20049642	20055367
PIZI01000001v1	20088996	20098595
PIZI01000001v1	20102052	20124544
PIZI01000001v1	20128774	20131052
PIZI01000001v1	20135438	20158772
PIZI01000001v1	20166118	20176495
PIZI01000001v1	20188550	20196243
PIZI01000001v1	20210030	20218536
PIZI01000001v1	20228140	20247176
PIZI01000001v1	20253430	20261199
PIZI01000001v1	20265020	20274773
PIZI01000001v1	20285262	20288262
PIZI01000001v1	20293748	20318139
PIZI01000001v1	20320018	20324069
PIZI01000001v1	20327680	20334856
PIZI01000001v1	20346520	20350417
PIZI01000001v1	20362315	20364512
PIZI01000001v1	20391486	20399052
PIZI01000001v1	20423330	20430453
PIZI01000001v1	20448652	20452287
PIZI01000001v1	20475649	20484609
PIZI01000001v1	20487199	20490260
PIZI01000001v1	20550830	20573425
PIZI01000001v1	20798197	20799471
PIZI01000001v1	20803186	20810845
PIZI01000001v1	20812540	20814838
PIZI01000001v1	20818483	20829934
PIZI01000001v1	20832920	20834309
PIZI01000001v1	20853037	20855360
PIZI01000001v1	20857136	20872795
PIZI01000001v1	20875606	20888387
PIZI01000001v1	20903772	20905654
PIZI01000001v1	20910104	20914844
PIZI01000001v1	20918530	20923003
PIZI01000001v1	20943226	20959163
PIZI01000001v1	20970756	20973349
PIZI01000001v1	20976886	20998456
PIZI01000001v1	21004124	21051092
PIZI01000001v1	21057890	21061261
PIZI01000001v1	21064206	21068164
PIZI01000001v1	21073826	21076743
PIZI01000001v1	21081592	21096211
PIZI01000001v1	21101718	21115001
PIZI01000001v1	21123696	21136931
PIZI01000001v1	21141658	21143113
PIZI01000001v1	21148222	21152133
PIZI01000001v1	21160564	21166761
PIZI01000001v1	21169706	21181167
PIZI01000001v1	21243438	21251326
PIZI01000001v1	21259186	21267901
PIZI01000001v1	21273190	21285084
PIZI01000001v1	21292412	21316126
PIZI01000001v1	21363942	21372430
PIZI01000001v1	21389766	21394729
PIZI01000001v1	21407898	21422625
PIZI01000001v1	21431048	21435753
PIZI01000001v1	21445054	21451815
PIZI01000001v1	21472354	21482805
PIZI01000001v1	21488348	21501699
PIZI01000001v1	21505884	21534888
PIZI01000001v1	21549267	21553404
PIZI01000001v1	21556230	21572452
PIZI01000001v1	21583480	21618815
PIZI01000001v1	21625710	21655569
PIZI01000001v1	21663096	21682379
PIZI01000001v1	21690796	21695570
PIZI01000001v1	21703392	21719787
PIZI01000001v1	21722642	21729505
PIZI01000001v1	21733986	21735787
PIZI01000001v1	21741385	21757356
PIZI01000001v1	21765324	21810818
PIZI01000001v1	21845178	21849339
PIZI01000001v1	21857550	21864691
PIZI01000001v1	21892442	21954549
PIZI01000001v1	21961498	21967786
PIZI01000001v1	21990170	21992008
PIZI01000001v1	21998008	22003326
PIZI01000001v1	22010754	22026161
PIZI01000001v1	22028943	22071515
PIZI01000001v1	22115142	22136713
PIZI01000001v1	22139052	22143927
PIZI01000001v1	22170300	22220031
PIZI01000001v1	22240250	22269841
PIZI01000001v1	22275558	22295133
PIZI01000001v1	22306824	22313440
PIZI01000001v1	22335908	22339591
PIZI01000001v1	22353364	22366551
PIZI01000001v1	22376593	22388935
PIZI01000001v1	22415774	22440641
PIZI01000001v1	22447332	22452535
PIZI01000001v1	22487128	22497948
PIZI01000001v1	22501248	22508925
PIZI01000001v1	22522376	22536349
PIZI01000001v1	22543742	22548247
PIZI01000001v1	22566594	22571195
PIZI01000001v1	22597171	22602247
PIZI01000001v1	22608240	22671079
PIZI01000001v1	22676279	22683007
PIZI01000001v1	22686840	22691459
PIZI01000001v1	22693925	22696887
PIZI01000001v1	22703597	22709431
PIZI01000001v1	22712329	22724438
PIZI01000001v1	22728706	22747420
PIZI01000001v1	22754416	22758875
PIZI01000001v1	22763724	22782791
PIZI01000001v1	22791608	22798519
PIZI01000001v1	22809824	22819102
PIZI01000001v1	22839024	22851033
PIZI01000001v1	22859886	22867043
PIZI01000001v1	22870930	22881321
PIZI01000001v1	22886367	22899385
PIZI01000001v1	22902638	22918688
PIZI01000001v1	22923670	22944315
PIZI01000001v1	22948890	22965447
PIZI01000001v1	22975890	22990217
PIZI01000001v1	23011570	23015894
PIZI01000001v1	23025914	23034140
PIZI01000001v1	23079746	23098021
PIZI01000001v1	23120934	23123069
PIZI01000001v1	23128111	23131213
PIZI01000001v1	23134616	23142203
PIZI01000001v1	23155174	23160537
PIZI01000001v1	23164553	23176361
PIZI01000001v1	23182166	23188083
PIZI01000001v1	23192514	23213885
PIZI01000001v1	23224485	23227267
PIZI01000001v1	23274318	23278827
PIZI01000001v1	23286370	23308073
PIZI01000001v1	23312555	23317909
PIZI01000001v1	23351912	23357271
PIZI01000001v1	23391444	23399083
PIZI01000001v1	23403288	23417317
PIZI01000001v1	23472800	23477747
PIZI01000001v1	23484994	23501143
PIZI01000001v1	23509844	23517581
PIZI01000001v1	23520897	23533059
PIZI01000001v1	23536586	23557341
PIZI01000001v1	23559970	23596839
PIZI01000001v1	23605713	23612538
PIZI01000001v1	23624576	23630939
PIZI01000001v1	23632888	23640781
PIZI01000001v1	23668238	23725167
PIZI01000001v1	23743261	23747693
PIZI01000001v1	23757876	23763597
PIZI01000001v1	23785630	23788440
PIZI01000001v1	23799666	23806093
PIZI01000001v1	23821666	23827761
PIZI01000001v1	23832488	23844709
PIZI01000001v1	23855596	23867789
PIZI01000001v1	23872528	23904319
PIZI01000001v1	23923076	23931063
PIZI01000001v1	23950628	23991164
PIZI01000001v1	24003123	24008461
PIZI01000001v1	24048874	24061159
PIZI01000001v1	24068870	24089313
PIZI01000001v1	24095340	24099617
PIZI01000001v1	24110344	24114873
PIZI01000001v1	24135216	24139304
PIZI01000001v1	24183452	24187583
PIZI01000001v1	24208924	24212839
PIZI01000001v1	24221800	24235801
PIZI01000001v1	24302696	24316000
PIZI01000001v1	24322878	24325117
PIZI01000001v1	24327433	24329199
PIZI01000001v1	24335775	24341795
PIZI01000001v1	24349326	24363363
PIZI01000001v1	24371669	24374023
PIZI01000001v1	24394850	24414003
PIZI01000001v1	24423298	24434775
PIZI01000001v1	24438864	24442857
PIZI01000001v1	24449704	24452705
PIZI01000001v1	24460222	24462745
PIZI01000001v1	24474752	24483360
PIZI01000001v1	24490700	24516638
PIZI01000001v1	24523612	24530469
PIZI01000001v1	24537770	24543941
PIZI01000001v1	24562954	24566033
PIZI01000001v1	24587802	24591131
PIZI01000001v1	24632641	24682567
PIZI01000001v1	24686606	24693989
PIZI01000001v1	24696362	24699947
PIZI01000001v1	24703391	24723563
PIZI01000001v1	24740417	24747454
PIZI01000001v1	24754589	24758070
PIZI01000001v1	24764108	24767832
PIZI01000001v1	24771336	24776121
PIZI01000001v1	24813284	24824364
PIZI01000001v1	24828958	24878239
PIZI01000001v1	24881488	24887971
PIZI01000001v1	24892392	24905798
PIZI01000001v1	24989867	24993209
PIZI01000001v1	24996206	24998937
PIZI01000001v1	25001224	25011613
PIZI01000001v1	25015852	25031123
PIZI01000001v1	25049504	25054000
PIZI01000001v1	25082267	25086113
PIZI01000001v1	25103776	25107115
PIZI01000001v1	25155654	25161289
PIZI01000001v1	25165574	25171547
PIZI01000001v1	25177084	25178459
PIZI01000001v1	25181562	25190051
PIZI01000001v1	25199558	25211892
PIZI01000001v1	25278348	25282188
PIZI01000001v1	25327353	25330013
PIZI01000001v1	25410178	25414895
PIZI01000001v1	25425569	25436153
PIZI01000001v1	25442304	25449189
PIZI01000001v1	25450970	25479091
PIZI01000001v1	25483305	25485989
PIZI01000001v1	25488358	25493280
PIZI01000001v1	25501047	25504553
PIZI01000001v1	25507300	25542879
PIZI01000001v1	25549162	25560893
PIZI01000001v1	25568210	25580403
PIZI01000001v1	25603432	25611715
PIZI01000001v1	25619071	25651902
PIZI01000001v1	25655514	25667899
PIZI01000001v1	25673108	25677943
PIZI01000001v1	25701138	25725821
PIZI01000001v1	25732318	25735561
PIZI01000001v1	25744956	25779776
PIZI01000001v1	25784964	25788059
PIZI01000001v1	25798050	25805588
PIZI01000001v1	25833251	25849692
PIZI01000001v1	25863814	25868279
PIZI01000001v1	25880470	25887457
PIZI01000001v1	25892820	25896166
PIZI01000001v1	25917595	25955818
PIZI01000001v1	25973493	25983530
PIZI01000001v1	25986246	25989097
PIZI01000001v1	25998334	26002071
PIZI01000001v1	26018538	26021514
PIZI01000001v1	26024094	26040932
PIZI01000001v1	26056203	26071695
PIZI01000001v1	26098279	26102777
PIZI01000001v1	26156010	26158115
PIZI01000001v1	26197910	26200795
PIZI01000001v1	26207426	26213462
PIZI01000001v1	26222102	26250457
PIZI01000001v1	26257377	26267543
PIZI01000001v1	26270777	26284297
PIZI01000001v1	26287336	26341254
PIZI01000001v1	26351785	26359404
PIZI01000001v1	26370328	26388100
PIZI01000001v1	26396874	26405304
PIZI01000001v1	26407515	26415157
PIZI01000001v1	26417952	26444083
PIZI01000001v1	26449975	26459242
PIZI01000001v1	26464212	26466745
PIZI01000001v1	26472663	26545959
PIZI01000001v1	26548406	26564843
PIZI01000001v1	26567873	26774371
PIZI01000001v1	26794118	26874891
PIZI01000001v1	26878519	26886629
PIZI01000001v1	26888184	26905756
PIZI01000001v1	26908541	26936495
PIZI01000001v1	26983795	27001925
PIZI01000001v1	27059630	27069269
PIZI01000001v1	27088921	27094830
PIZI01000001v1	27103687	27107525
PIZI01000001v1	27114530	27123523
PIZI01000001v1	27236832	27240143
PIZI01000001v1	27276614	27281761
PIZI01000001v1	27569752	27571983
PIZI01000002v1	4008	18120
PIZI01000002v1	29050	32996
PIZI01000002v1	38950	46701
PIZI01000002v1	50224	56655
PIZI01000002v1	60958	66608
PIZI01000002v1	69571	78277
PIZI01000002v1	82038	103172
PIZI01000002v1	119886	134275
PIZI01000002v1	143283	168151
PIZI01000002v1	174192	177091
PIZI01000002v1	191562	194315
PIZI01000002v1	371613	410628
PIZI01000002v1	419269	423930
PIZI01000002v1	431288	434581
PIZI01000002v1	454444	459317
PIZI01000002v1	467424	495165
PIZI01000002v1	683666	699712
PIZI01000002v1	702846	904569
PIZI01000002v1	938146	940262
PIZI01000002v1	1013892	1033902
PIZI01000002v1	1042502	1106037
PIZI01000002v1	1117892	1125643
PIZI01000002v1	1135619	1139618
PIZI01000002v1	1148956	1172445
PIZI01000002v1	1184776	1193185
PIZI01000002v1	1201794	1212999
PIZI01000002v1	1225302	1251235
PIZI01000002v1	1295604	1301935
PIZI01000002v1	1319361	1325890
PIZI01000002v1	1331668	1352556
PIZI01000002v1	1373939	1388711
PIZI01000002v1	1401672	1404790
PIZI01000002v1	1519498	1526797
PIZI01000002v1	1550710	1552973
PIZI01000002v1	1557515	1576701
PIZI01000002v1	1584958	1589069
PIZI01000002v1	1620458	1623341
PIZI01000002v1	1652581	1657793
PIZI01000002v1	1666779	1667841
PIZI01000002v1	1673094	1681580
PIZI01000002v1	1683510	1687917
PIZI01000002v1	1721546	1722637
PIZI01000002v1	1735528	1743259
PIZI01000002v1	1747893	1758467
PIZI01000002v1	1764698	1789062
PIZI01000002v1	1793180	1804469
PIZI01000002v1	1807518	1815887
PIZI01000002v1	1832159	1840532
PIZI01000002v1	1847622	1855046
PIZI01000002v1	1857146	1862033
PIZI01000002v1	1871548	1875553
PIZI01000002v1	1882641	1893237
PIZI01000002v1	1899676	1928785
PIZI01000002v1	1931541	1942428
PIZI01000002v1	1945169	1970935
PIZI01000002v1	1975960	1991217
PIZI01000002v1	2005207	2012401
PIZI01000002v1	2034721	2048136
PIZI01000002v1	2072050	2097349
PIZI01000002v1	2163682	2166643
PIZI01000002v1	2191872	2193229
PIZI01000002v1	2205135	2209155
PIZI01000002v1	2324042	2327912
PIZI01000002v1	2333790	2357322
PIZI01000002v1	2360172	2369723
PIZI01000002v1	2380879	2392794
PIZI01000002v1	2400245	2411315
PIZI01000002v1	2416462	2420723
PIZI01000002v1	2434274	2438339
PIZI01000002v1	2447811	2450169
PIZI01000002v1	2456509	2459887
PIZI01000002v1	2461747	2497195
PIZI01000002v1	2552404	2553901
PIZI01000002v1	2557400	2582817
PIZI01000002v1	2636959	2644999
PIZI01000002v1	2722572	2728289
PIZI01000002v1	2733834	2742604
PIZI01000002v1	2749418	2752671
PIZI01000002v1	2782539	2805973
PIZI01000002v1	2807522	2835273
PIZI01000002v1	2839063	2887582
PIZI01000002v1	2896042	2902173
PIZI01000002v1	2904660	2937285
PIZI01000002v1	2959270	2965965
PIZI01000002v1	2969611	2974741
PIZI01000002v1	3005608	3012420
PIZI01000002v1	3103082	3107279
PIZI01000002v1	3109094	3119391
PIZI01000002v1	3140759	3144403
PIZI01000002v1	3205815	3209023
PIZI01000002v1	3215140	3311955
PIZI01000002v1	3317096	3332370
PIZI01000002v1	3365634	3409397
PIZI01000002v1	3411798	3417830
PIZI01000002v1	3419744	3431987
PIZI01000002v1	3589442	3602443
PIZI01000002v1	3610460	3615405
PIZI01000002v1	3631721	3635031
PIZI01000002v1	3722228	3738465
PIZI01000002v1	3748408	3757250
PIZI01000002v1	3761754	3769279
PIZI01000002v1	3771988	3787737
PIZI01000002v1	3792912	3810644
PIZI01000002v1	3813644	3841124
PIZI01000002v1	3845189	3855127
PIZI01000002v1	3863554	3869425
PIZI01000002v1	3872339	3882899
PIZI01000002v1	3905492	3908521
PIZI01000002v1	3965722	3967197
PIZI01000002v1	3993736	4012731
PIZI01000002v1	4062887	4066491
PIZI01000002v1	4318928	4324823
PIZI01000002v1	4327868	4332948
PIZI01000002v1	4339996	4342606
PIZI01000002v1	4347198	4353209
PIZI01000002v1	4356594	4359161
PIZI01000002v1	4362562	4370049
PIZI01000002v1	4374051	4380168
PIZI01000002v1	4389258	4396971
PIZI01000002v1	4399369	4404533
PIZI01000002v1	4407194	4413629
PIZI01000002v1	4420258	4425240
PIZI01000002v1	4428232	4445499
PIZI01000002v1	4449400	4457181
PIZI01000002v1	4470484	4475854
PIZI01000002v1	4515058	4553000
PIZI01000002v1	4563401	4613897
PIZI01000002v1	4622486	4626848
PIZI01000002v1	4631034	4639641
PIZI01000002v1	4647444	4664842
PIZI01000002v1	4668154	4678299
PIZI01000002v1	4690713	4693299
PIZI01000002v1	4699196	4704631
PIZI01000002v1	4793140	4800589
PIZI01000002v1	4831511	4864493
PIZI01000002v1	4882801	4892729
PIZI01000002v1	4897292	4911508
PIZI01000002v1	4917356	4928205
PIZI01000002v1	4930808	4940878
PIZI01000002v1	4963006	4983073
PIZI01000002v1	4984918	5018063
PIZI01000002v1	5020204	5026306
PIZI01000002v1	5029456	5037470
PIZI01000002v1	5040878	5050530
PIZI01000002v1	5056970	5071841
PIZI01000002v1	5075087	5077023
PIZI01000002v1	5080002	5098286
PIZI01000002v1	5119916	5122896
PIZI01000002v1	5149774	5157603
PIZI01000002v1	5169236	5171681
PIZI01000002v1	5181124	5217276
PIZI01000002v1	5224288	5227171
PIZI01000002v1	5229071	5236563
PIZI01000002v1	5260022	5264339
PIZI01000002v1	5272926	5277228
PIZI01000002v1	5278759	5283959
PIZI01000002v1	5297536	5300115
PIZI01000002v1	5303466	5305697
PIZI01000002v1	5321588	5332892
PIZI01000002v1	5334599	5354951
PIZI01000002v1	5359781	5363615
PIZI01000002v1	5394532	5397675
PIZI01000002v1	5414506	5417072
PIZI01000002v1	5454154	5458797
PIZI01000002v1	5467244	5469249
PIZI01000002v1	5490114	5493363
PIZI01000002v1	5556304	5559993
PIZI01000002v1	5763521	5765983
PIZI01000002v1	5789740	5792684
PIZI01000002v1	5834840	5840081
PIZI01000002v1	5841835	5844019
PIZI01000002v1	5859798	5866703
PIZI01000002v1	5889072	5891272
PIZI01000002v1	5904317	5908581
PIZI01000002v1	5919681	5927904
PIZI01000002v1	5940130	5949024
PIZI01000002v1	5951756	5969721
PIZI01000002v1	5977359	6016553
PIZI01000002v1	6030650	6045913
PIZI01000002v1	6058132	6072614
PIZI01000002v1	6073356	6079742
PIZI01000002v1	6085568	6093784
PIZI01000002v1	6099262	6115460
PIZI01000002v1	6121150	6151328
PIZI01000002v1	6165342	6200540
PIZI01000002v1	6207096	6216415
PIZI01000002v1	6225708	6234405
PIZI01000002v1	6236414	6239792
PIZI01000002v1	6242076	6249817
PIZI01000002v1	6264042	6266353
PIZI01000002v1	6268871	6275204
PIZI01000002v1	6285334	6288809
PIZI01000002v1	6301688	6306325
PIZI01000002v1	6313302	6329715
PIZI01000002v1	6332950	6417395
PIZI01000002v1	6427165	7024281
PIZI01000002v1	7046736	7049981
PIZI01000002v1	7059710	7063540
PIZI01000002v1	7106062	7112441
PIZI01000002v1	7143274	7158832
PIZI01000002v1	7189076	7196575
PIZI01000002v1	7206268	7209352
PIZI01000002v1	7212030	7215279
PIZI01000002v1	7222125	7224901
PIZI01000002v1	7285358	7291433
PIZI01000002v1	7297196	7309905
PIZI01000002v1	7312079	7409825
PIZI01000002v1	7432974	7435225
PIZI01000002v1	7476180	7479247
PIZI01000002v1	7485780	7594660
PIZI01000002v1	7598186	7608860
PIZI01000002v1	7612814	7620628
PIZI01000002v1	7639441	7648807
PIZI01000002v1	7713886	7725526
PIZI01000002v1	7800112	7805503
PIZI01000002v1	7830684	7836245
PIZI01000002v1	7871806	7880427
PIZI01000002v1	7888776	7944829
PIZI01000002v1	7953982	7965744
PIZI01000002v1	7982349	7994593
PIZI01000002v1	7997778	8087433
PIZI01000002v1	8089950	8123013
PIZI01000002v1	8125944	8153189
PIZI01000002v1	8157473	8164889
PIZI01000002v1	8173238	8175589
PIZI01000002v1	8178230	8180439
PIZI01000002v1	8184356	8380424
PIZI01000002v1	8382242	8390515
PIZI01000002v1	8394560	8403311
PIZI01000002v1	8410274	8421221
PIZI01000002v1	8440018	8441700
PIZI01000002v1	8447731	8455251
PIZI01000002v1	8469376	8471423
PIZI01000002v1	8472396	8486815
PIZI01000002v1	8489907	8501558
PIZI01000002v1	8513049	8540130
PIZI01000002v1	8579313	8592152
PIZI01000002v1	8594830	8600004
PIZI01000002v1	8602446	8616053
PIZI01000002v1	8626375	8630969
PIZI01000002v1	8635902	8642315
PIZI01000002v1	8648492	8657715
PIZI01000002v1	8666898	8674036
PIZI01000002v1	8712922	8736923
PIZI01000002v1	8739428	8771461
PIZI01000002v1	8775527	8782099
PIZI01000002v1	8786556	8793673
PIZI01000002v1	8795778	8819441
PIZI01000002v1	8860204	8864407
PIZI01000002v1	8874056	8877479
PIZI01000002v1	8913206	8921746
PIZI01000002v1	8928113	8936645
PIZI01000002v1	8940164	8943669
PIZI01000002v1	8947740	8956304
PIZI01000002v1	8962150	8973335
PIZI01000002v1	8977512	9000393
PIZI01000002v1	9004564	9017459
PIZI01000002v1	9020531	9027279
PIZI01000002v1	9042288	9049903
PIZI01000002v1	9088124	9097957
PIZI01000002v1	9113865	9121281
PIZI01000002v1	9167733	9174525
PIZI01000002v1	9246828	9253199
PIZI01000002v1	9259390	9266343
PIZI01000002v1	9282642	9287080
PIZI01000002v1	9304318	9308343
PIZI01000002v1	9319721	9337707
PIZI01000002v1	9381518	9388360
PIZI01000002v1	9417910	9421761
PIZI01000002v1	9426814	9431577
PIZI01000002v1	9441349	9474105
PIZI01000002v1	9497292	9504239
PIZI01000002v1	9512982	9517874
PIZI01000002v1	9521954	9527333
PIZI01000002v1	9543314	9548563
PIZI01000002v1	9567168	9582115
PIZI01000002v1	9592050	9595299
PIZI01000002v1	9600590	9618210
PIZI01000002v1	9631714	9638390
PIZI01000002v1	9672728	9677715
PIZI01000002v1	9683785	9690948
PIZI01000002v1	9710084	9715353
PIZI01000002v1	9719871	9727151
PIZI01000002v1	9763420	9770798
PIZI01000002v1	9785654	9790613
PIZI01000002v1	9803122	9808379
PIZI01000002v1	9816036	9823057
PIZI01000002v1	9873054	9888065
PIZI01000002v1	9894916	9900891
PIZI01000002v1	9918932	9931583
PIZI01000002v1	9936113	9940990
PIZI01000002v1	9946848	9951559
PIZI01000002v1	9963092	9966659
PIZI01000002v1	10053258	10056297
PIZI01000002v1	10079782	10087372
PIZI01000002v1	10096266	10109607
PIZI01000002v1	10116484	10141193
PIZI01000002v1	10149118	10157801
PIZI01000002v1	10161844	10175474
PIZI01000002v1	10200346	10214645
PIZI01000002v1	10223928	10230972
PIZI01000002v1	10243072	10249271
PIZI01000002v1	10253585	10266467
PIZI01000002v1	10273212	10274696
PIZI01000002v1	10320205	10325139
PIZI01000002v1	10331089	10338830
PIZI01000002v1	10342233	10357573
PIZI01000002v1	10361574	10363925
PIZI01000002v1	10368946	10399488
PIZI01000002v1	10403664	10410667
PIZI01000002v1	10413290	10425698
PIZI01000002v1	10430131	10434006
PIZI01000002v1	10461280	10464699
PIZI01000002v1	10471114	10479608
PIZI01000002v1	10498538	10502096
PIZI01000002v1	10512598	10516762
PIZI01000002v1	10545049	10554096
PIZI01000002v1	10562946	10566299
PIZI01000002v1	10609348	10613837
PIZI01000002v1	10618747	10623225
PIZI01000002v1	10645478	10664847
PIZI01000002v1	10681230	10684859
PIZI01000002v1	10687768	10691633
PIZI01000002v1	10814122	10818667
PIZI01000002v1	10834201	10850665
PIZI01000002v1	10869224	10875423
PIZI01000002v1	10889201	10896875
PIZI01000002v1	10921308	10953947
PIZI01000002v1	10964298	11001743
PIZI01000002v1	11024690	11032055
PIZI01000002v1	11041524	11043839
PIZI01000002v1	11046442	11065101
PIZI01000002v1	11088541	11095220
PIZI01000002v1	11098255	11121285
PIZI01000002v1	11141062	11280320
PIZI01000002v1	11284412	11286466
PIZI01000002v1	11290270	11297793
PIZI01000002v1	11300150	11306809
PIZI01000002v1	11310534	11320534
PIZI01000002v1	11337202	11348142
PIZI01000002v1	11354456	11377819
PIZI01000002v1	11382558	11400033
PIZI01000002v1	11408696	11415551
PIZI01000002v1	11420429	11508615
PIZI01000002v1	11510504	11553239
PIZI01000002v1	11583485	11586147
PIZI01000002v1	11626720	11630205
PIZI01000002v1	11637592	11642867
PIZI01000002v1	11682422	11692901
PIZI01000002v1	11731760	11803415
PIZI01000002v1	11835152	11873552
PIZI01000002v1	11886952	11891883
PIZI01000002v1	11894310	11901241
PIZI01000002v1	11904032	11915042
PIZI01000002v1	11917357	11923017
PIZI01000002v1	11930900	11935641
PIZI01000002v1	11938524	11958295
PIZI01000002v1	11963273	12002461
PIZI01000002v1	12016630	12126135
PIZI01000002v1	12137868	12182304
PIZI01000002v1	12184590	12237781
PIZI01000002v1	12240808	12318043
PIZI01000002v1	12322824	12348834
PIZI01000002v1	12351743	12360601
PIZI01000002v1	12370561	12402927
PIZI01000002v1	12931935	12936133
PIZI01000002v1	12951286	12982993
PIZI01000002v1	12987764	12991089
PIZI01000002v1	12996134	13000737
PIZI01000002v1	13016555	13022509
PIZI01000002v1	13037807	13098973
PIZI01000002v1	13106308	13121633
PIZI01000002v1	13135006	13147230
PIZI01000002v1	13161419	13168309
PIZI01000002v1	13178044	13180465
PIZI01000002v1	13202404	13278032
PIZI01000002v1	13281890	13288664
PIZI01000002v1	13300720	13321760
PIZI01000002v1	13339317	13343923
PIZI01000002v1	13361066	13366425
PIZI01000002v1	13379591	13383054
PIZI01000002v1	13389420	13398791
PIZI01000002v1	13436408	13440418
PIZI01000002v1	13460909	13467431
PIZI01000002v1	13484736	13490587
PIZI01000002v1	13503418	13507571
PIZI01000002v1	13544755	13549045
PIZI01000002v1	13564238	13567805
PIZI01000002v1	13569922	13572323
PIZI01000002v1	13641782	13644209
PIZI01000002v1	13656393	13659843
PIZI01000002v1	13686497	13690497
PIZI01000002v1	13727842	13733515
PIZI01000002v1	13737108	13740843
PIZI01000002v1	13749164	13804313
PIZI01000002v1	13814626	13837618
PIZI01000002v1	13846668	13851241
PIZI01000002v1	13854120	13862855
PIZI01000002v1	13869932	13878327
PIZI01000002v1	13882108	13898487
PIZI01000002v1	13918206	13939875
PIZI01000002v1	13946130	13962657
PIZI01000002v1	13964644	13968219
PIZI01000002v1	13980976	13984932
PIZI01000002v1	13990941	14009305
PIZI01000002v1	14016201	14021785
PIZI01000002v1	14024216	14043502
PIZI01000002v1	14056113	14069919
PIZI01000002v1	14080104	14107953
PIZI01000002v1	14118548	14138311
PIZI01000002v1	14158484	14185999
PIZI01000002v1	14191760	14199433
PIZI01000002v1	14216448	14224864
PIZI01000002v1	14238312	14248823
PIZI01000002v1	14269232	14278990
PIZI01000002v1	14391206	14406003
PIZI01000002v1	14412912	14424993
PIZI01000002v1	14436592	14444592
PIZI01000002v1	14475058	14484971
PIZI01000002v1	14489406	14495641
PIZI01000002v1	14499040	14523332
PIZI01000002v1	14542890	14546367
PIZI01000002v1	14559932	14566143
PIZI01000002v1	14573466	14579456
PIZI01000002v1	14592689	14612516
PIZI01000002v1	14635406	14637343
PIZI01000002v1	14668837	14671383
PIZI01000002v1	14674886	14684979
PIZI01000002v1	14692438	14722493
PIZI01000002v1	14833840	14839783
PIZI01000002v1	14848802	14852567
PIZI01000002v1	14859383	14867779
PIZI01000002v1	14924696	14929869
PIZI01000002v1	14981528	14990003
PIZI01000002v1	15023100	15027645
PIZI01000002v1	15081956	15084990
PIZI01000002v1	15088404	15095085
PIZI01000002v1	15097876	15100461
PIZI01000002v1	15107324	15144390
PIZI01000002v1	15147725	15164953
PIZI01000002v1	15287980	15316529
PIZI01000002v1	15317486	15408486
PIZI01000002v1	15611562	15622950
PIZI01000002v1	15688874	15693925
PIZI01000002v1	15712464	15754601
PIZI01000002v1	15762546	15852084
PIZI01000002v1	15856226	15882407
PIZI01000002v1	15890076	15895001
PIZI01000002v1	15903492	15905411
PIZI01000002v1	15912052	15917809
PIZI01000002v1	15924460	15956858
PIZI01000002v1	15958886	15968997
PIZI01000002v1	15977507	15981419
PIZI01000002v1	15984200	15988248
PIZI01000002v1	15999358	16004221
PIZI01000002v1	16011268	16013441
PIZI01000002v1	16016842	16022499
PIZI01000002v1	16030974	16047231
PIZI01000002v1	16052012	16087882
PIZI01000002v1	16116070	16123687
PIZI01000002v1	16126162	16131847
PIZI01000002v1	16155045	16166782
PIZI01000002v1	16172940	16186667
PIZI01000002v1	16197558	16205777
PIZI01000002v1	16215818	16223027
PIZI01000002v1	16240917	16259991
PIZI01000002v1	16263648	16283269
PIZI01000002v1	16286010	16303390
PIZI01000002v1	16305086	16308109
PIZI01000002v1	16336248	16341153
PIZI01000002v1	16346969	16365333
PIZI01000002v1	16368042	16372267
PIZI01000002v1	16376082	16379088
PIZI01000002v1	16396046	16420073
PIZI01000002v1	16434894	16462169
PIZI01000002v1	16465244	16467021
PIZI01000002v1	16478455	16480604
PIZI01000002v1	16495700	16497120
PIZI01000002v1	16498668	16501743
PIZI01000002v1	16505310	16543823
PIZI01000002v1	16555867	16585443
PIZI01000002v1	16590422	16614927
PIZI01000002v1	16617808	16631546
PIZI01000002v1	16636686	16644728
PIZI01000002v1	16649938	16653539
PIZI01000002v1	16659997	16666157
PIZI01000002v1	16668795	16688653
PIZI01000002v1	16733738	16747116
PIZI01000002v1	16781778	16788339
PIZI01000002v1	16790798	16807227
PIZI01000002v1	16831460	16838775
PIZI01000002v1	16846442	16849058
PIZI01000002v1	16851321	16853143
PIZI01000002v1	16855238	16857318
PIZI01000002v1	16859432	16862486
PIZI01000002v1	16868068	16872073
PIZI01000002v1	16882442	16911429
PIZI01000002v1	16918480	16928855
PIZI01000002v1	16943887	16946446
PIZI01000002v1	16956459	16964445
PIZI01000002v1	16973494	16982582
PIZI01000002v1	16990964	17006101
PIZI01000002v1	17009644	17011521
PIZI01000002v1	17013264	17022483
PIZI01000002v1	17026692	17062511
PIZI01000002v1	17066651	17071357
PIZI01000002v1	17082896	17085581
PIZI01000002v1	17104238	17106085
PIZI01000002v1	17110730	17116105
PIZI01000002v1	17122680	17132431
PIZI01000002v1	17139186	17146411
PIZI01000002v1	17159881	17174687
PIZI01000002v1	17192558	17241437
PIZI01000002v1	17243316	17260521
PIZI01000002v1	17280605	17284609
PIZI01000002v1	17290787	17297365
PIZI01000002v1	17306480	17326961
PIZI01000002v1	17361510	17369087
PIZI01000002v1	17424667	17425951
PIZI01000002v1	17458228	17464211
PIZI01000002v1	17504163	17527263
PIZI01000002v1	17547043	17562033
PIZI01000002v1	17575355	17583701
PIZI01000002v1	17590522	17595209
PIZI01000002v1	17606074	17722036
PIZI01000002v1	17775549	17779827
PIZI01000002v1	17790696	17793915
PIZI01000002v1	17828220	17833657
PIZI01000002v1	17865068	17867773
PIZI01000002v1	17884748	17899658
PIZI01000002v1	17951574	17953632
PIZI01000002v1	17986264	18019203
PIZI01000002v1	18092828	18095540
PIZI01000002v1	18102236	18105537
PIZI01000002v1	18109437	18113211
PIZI01000002v1	18125054	18131331
PIZI01000002v1	18140038	18148277
PIZI01000002v1	18166230	18168465
PIZI01000002v1	18177241	18191455
PIZI01000002v1	18202536	18232933
PIZI01000002v1	18235895	18239647
PIZI01000002v1	18244497	18252953
PIZI01000002v1	18264172	18271707
PIZI01000002v1	18274227	18311345
PIZI01000002v1	18410712	18414107
PIZI01000002v1	18451353	18458899
PIZI01000002v1	18491713	18496433
PIZI01000002v1	18601674	18616318
PIZI01000002v1	18621337	18623783
PIZI01000002v1	18647080	18654585
PIZI01000002v1	18657656	18661630
PIZI01000002v1	18675141	18680674
PIZI01000002v1	18692210	18707513
PIZI01000002v1	18714460	18733617
PIZI01000002v1	18739697	18748929
PIZI01000002v1	18752942	18755257
PIZI01000002v1	18758580	18764263
PIZI01000002v1	18767642	18786067
PIZI01000002v1	18792951	18804273
PIZI01000002v1	18807940	18821903
PIZI01000002v1	18829404	18833228
PIZI01000002v1	18835952	18840550
PIZI01000002v1	18844226	18847311
PIZI01000002v1	18850422	18866492
PIZI01000002v1	18871101	18887299
PIZI01000002v1	18903391	18937432
PIZI01000002v1	19032551	19047164
PIZI01000002v1	19052694	19067253
PIZI01000002v1	19130770	19162500
PIZI01000002v1	19169111	19190961
PIZI01000002v1	19207578	19211539
PIZI01000002v1	19219314	19268260
PIZI01000002v1	19271768	19314545
PIZI01000002v1	19322238	19324927
PIZI01000002v1	19358247	19362845
PIZI01000002v1	19426582	19435803
PIZI01000002v1	19445769	19447657
PIZI01000002v1	19452433	19454663
PIZI01000002v1	19458694	19462025
PIZI01000002v1	19469583	19474360
PIZI01000002v1	19520262	19523236
PIZI01000002v1	19587516	19594845
PIZI01000002v1	19608222	19620947
PIZI01000002v1	19624448	19627940
PIZI01000002v1	19631418	19634210
PIZI01000002v1	19644642	19663073
PIZI01000002v1	19670097	19672179
PIZI01000002v1	19677234	19681031
PIZI01000002v1	19685890	19699559
PIZI01000002v1	19721408	19725412
PIZI01000002v1	19737738	19743730
PIZI01000002v1	19750136	19806247
PIZI01000002v1	19832697	19837839
PIZI01000002v1	19841480	19852671
PIZI01000002v1	19868309	19875304
PIZI01000002v1	19878052	19884707
PIZI01000002v1	19904920	19949837
PIZI01000002v1	19964176	19987959
PIZI01000002v1	20027760	20031099
PIZI01000002v1	20065454	20076006
PIZI01000002v1	20109764	20115030
PIZI01000002v1	20117764	20120761
PIZI01000002v1	20123789	20130133
PIZI01000002v1	20145948	20149921
PIZI01000002v1	20157142	20161110
PIZI01000002v1	20163645	20168359
PIZI01000002v1	20180290	20184536
PIZI01000002v1	20190960	20223811
PIZI01000002v1	20231782	20256805
PIZI01000002v1	20266130	20290429
PIZI01000002v1	20294538	20297663
PIZI01000002v1	20308331	20408712
PIZI01000002v1	20410828	20448434
PIZI01000002v1	20470248	20512653
PIZI01000002v1	20519582	20522441
PIZI01000002v1	20536861	20543293
PIZI01000002v1	20545852	20568341
PIZI01000002v1	20574482	20649724
PIZI01000002v1	20655202	20661443
PIZI01000002v1	20665108	20673261
PIZI01000002v1	20681928	20685681
PIZI01000002v1	20689454	20700992
PIZI01000002v1	20790939	20793729
PIZI01000002v1	20812262	20814112
PIZI01000002v1	20863774	20868511
PIZI01000002v1	20879000	20880947
PIZI01000002v1	20899603	20915773
PIZI01000002v1	20930849	20936765
PIZI01000002v1	20945458	20964666
PIZI01000002v1	20968471	20980508
PIZI01000002v1	20983185	20994071
PIZI01000002v1	20997270	21003575
PIZI01000002v1	21018922	21021702
PIZI01000002v1	21025084	21041314
PIZI01000002v1	21049946	21112682
PIZI01000002v1	21117052	21153340
PIZI01000002v1	21156510	21198701
PIZI01000002v1	21204181	21236323
PIZI01000002v1	21241666	21253346
PIZI01000002v1	21259394	21262017
PIZI01000002v1	21266454	21286304
PIZI01000002v1	21304400	21311235
PIZI01000002v1	21316303	21324157
PIZI01000002v1	21326420	21331430
PIZI01000002v1	21343234	21567433
PIZI01000002v1	21568619	21586803
PIZI01000002v1	21588059	21615241
PIZI01000002v1	21633752	21672473
PIZI01000002v1	21689850	21711955
PIZI01000002v1	21715225	21717679
PIZI01000002v1	21721442	21730504
PIZI01000002v1	21735380	21747421
PIZI01000002v1	21753646	21757345
PIZI01000002v1	21779838	21785273
PIZI01000002v1	21791568	21794327
PIZI01000002v1	21830222	21832157
PIZI01000002v1	21836420	21841463
PIZI01000002v1	21843302	21847804
PIZI01000002v1	21891570	21905163
PIZI01000002v1	21915742	21927287
PIZI01000002v1	21929673	21934758
PIZI01000002v1	21945902	21953369
PIZI01000002v1	21960672	21966745
PIZI01000002v1	21985156	21996650
PIZI01000002v1	22009856	22019604
PIZI01000002v1	22022160	22030790
PIZI01000002v1	22039760	22047515
PIZI01000002v1	22064378	22099778
PIZI01000002v1	22119958	22122854
PIZI01000002v1	22214617	22222049
PIZI01000002v1	22232900	22237488
PIZI01000002v1	22295728	22301927
PIZI01000002v1	22331843	22336937
PIZI01000002v1	22386153	22398367
PIZI01000002v1	22415536	22421723
PIZI01000002v1	22426878	22431283
PIZI01000002v1	22450111	22452753
PIZI01000002v1	22461321	22481124
PIZI01000002v1	22483315	22521399
PIZI01000002v1	22524933	22566477
PIZI01000002v1	22574486	22579171
PIZI01000002v1	22627955	22641785
PIZI01000002v1	22648900	22655885
PIZI01000002v1	22659924	22675585
PIZI01000002v1	22679154	22719102
PIZI01000002v1	22721541	22855195
PIZI01000002v1	22861312	22866758
PIZI01000002v1	22876184	22889025
PIZI01000002v1	22891702	22903787
PIZI01000002v1	22905712	22925887
PIZI01000002v1	22928534	22962353
PIZI01000002v1	22967004	22987697
PIZI01000002v1	22993754	23011023
PIZI01000002v1	23013268	23016201
PIZI01000002v1	23039139	23051879
PIZI01000002v1	23058866	23070451
PIZI01000002v1	23074636	23086619
PIZI01000002v1	23095772	23099161
PIZI01000002v1	23107428	23149549
PIZI01000002v1	23151180	23208277
PIZI01000002v1	23218912	23226539
PIZI01000002v1	23238379	23241832
PIZI01000002v1	23244070	23312567
PIZI01000002v1	23318301	23320196
PIZI01000002v1	23331988	23346442
PIZI01000002v1	23368789	23410001
PIZI01000002v1	23413271	23418532
PIZI01000002v1	23479290	23483631
PIZI01000002v1	23495721	23500428
PIZI01000002v1	23522636	23527175
PIZI01000002v1	23536919	23545447
PIZI01000002v1	23547843	23552749
PIZI01000002v1	23585832	23594113
PIZI01000002v1	23637940	23642497
PIZI01000002v1	23658998	23662612
PIZI01000002v1	23684174	23699227
PIZI01000002v1	23701826	23705801
PIZI01000002v1	23721282	23729077
PIZI01000002v1	23770038	23774601
PIZI01000002v1	23783418	23794841
PIZI01000002v1	23823458	23827753
PIZI01000002v1	23832448	23836409
PIZI01000002v1	23839268	23840922
PIZI01000002v1	23850334	23865815
PIZI01000002v1	23905793	23917987
PIZI01000002v1	23950128	23953581
PIZI01000002v1	23959348	23964576
PIZI01000002v1	23972294	23980525
PIZI01000002v1	24000615	24016787
PIZI01000002v1	24020837	24028727
PIZI01000002v1	24031912	24034638
PIZI01000002v1	24063692	24067391
PIZI01000002v1	24078410	24098079
PIZI01000002v1	24102437	24113712
PIZI01000002v1	24121695	24132460
PIZI01000002v1	24136997	24140177
PIZI01000002v1	24142732	24147673
PIZI01000002v1	24153449	24158303
PIZI01000002v1	24163021	24169798
PIZI01000002v1	24176670	24191508
PIZI01000002v1	24199499	24217515
PIZI01000002v1	24219335	24283365
PIZI01000002v1	24285626	24322326
PIZI01000002v1	24325506	24327297
PIZI01000002v1	24330888	24368547
PIZI01000002v1	24372626	24398373
PIZI01000002v1	24436638	24440747
PIZI01000002v1	24449101	24524744
PIZI01000002v1	24530276	24535141
PIZI01000002v1	24538432	24547355
PIZI01000002v1	24550936	24554005
PIZI01000002v1	24587245	24594410
PIZI01000002v1	24667916	24676147
PIZI01000002v1	24714996	24720566
PIZI01000002v1	24726246	24732181
PIZI01000002v1	24735890	24754618
PIZI01000002v1	24756499	24818035
PIZI01000002v1	24824528	24904431
PIZI01000002v1	24914530	24935909
PIZI01000002v1	24947409	24957007
PIZI01000002v1	24965582	24970331
PIZI01000002v1	24973727	24982143
PIZI01000002v1	24986515	25016075
PIZI01000002v1	25031144	25040279
PIZI01000002v1	25042400	25056509
PIZI01000002v1	25060544	25062953
PIZI01000002v1	25067864	25072163
PIZI01000002v1	25102776	25104507
PIZI01000002v1	25112462	25126881
PIZI01000002v1	25129634	25158117
PIZI01000002v1	25163297	25175247
PIZI01000002v1	25179622	25182961
PIZI01000002v1	25189681	25213407
PIZI01000002v1	25347220	25349700
PIZI01000002v1	25396156	25399595
PIZI01000002v1	25440635	25450542
PIZI01000002v1	25489920	25502210
PIZI01000002v1	25524688	25565085
PIZI01000002v1	25584326	25590839
PIZI01000002v1	25602474	25623871
PIZI01000002v1	25637318	25639311
PIZI01000002v1	25698188	25707193
PIZI01000002v1	25717112	25732167
PIZI01000002v1	25739766	25756049
PIZI01000002v1	25762346	25769509
PIZI01000002v1	25781889	25786710
PIZI01000002v1	25799728	25816163
PIZI01000002v1	25819560	25873852
PIZI01000002v1	25879774	25894868
PIZI01000002v1	25897041	25943526
PIZI01000002v1	25955212	25971919
PIZI01000002v1	25994687	26000544
PIZI01000002v1	26036134	26038983
PIZI01000002v1	26047400	26064106
PIZI01000002v1	26067160	26071987
PIZI01000002v1	26087888	26195269
PIZI01000002v1	26233791	26241044
PIZI01000002v1	26251206	26268711
PIZI01000002v1	26284896	26368789
PIZI01000002v1	26371894	26407011
PIZI01000002v1	26412864	26427267
PIZI01000002v1	26434246	26436647
PIZI01000002v1	26443164	26452883
PIZI01000002v1	26512803	26533037
PIZI01000002v1	26539290	26571551
PIZI01000002v1	26588512	26610423
PIZI01000002v1	26617054	26632628
PIZI01000002v1	26638881	26656403
PIZI01000002v1	26659868	26668487
PIZI01000002v1	26678040	26695398
PIZI01000002v1	26705010	26733253
PIZI01000002v1	26737846	26763553
PIZI01000002v1	26770709	26775825
PIZI01000002v1	26781056	26787929
PIZI01000002v1	26826878	26834933
PIZI01000002v1	26842260	26863095
PIZI01000002v1	26889254	26902575
PIZI01000002v1	26910066	26915271
PIZI01000002v1	26939765	27198115
PIZI01000002v1	27211923	27250851
PIZI01000002v1	27255674	27262943
PIZI01000002v1	27271449	27281813
PIZI01000002v1	27295709	27314465
PIZI01000002v1	27337260	27343687
PIZI01000002v1	27350472	27357221
PIZI01000002v1	27406391	27428055
PIZI01000002v1	27431365	27436795
PIZI01000002v1	27438779	27515347
PIZI01000003v1	1	33369
PIZI01000003v1	53176	69781
PIZI01000003v1	74660	93233
PIZI01000003v1	104967	118843
PIZI01000003v1	125642	155201
PIZI01000003v1	165526	194290
PIZI01000003v1	199794	222497
PIZI01000003v1	242226	284470
PIZI01000003v1	288448	301697
PIZI01000003v1	315399	320671
PIZI01000003v1	330017	344251
PIZI01000003v1	355955	471377
PIZI01000003v1	481118	503405
PIZI01000003v1	510558	512945
PIZI01000003v1	516192	518533
PIZI01000003v1	546164	550648
PIZI01000003v1	564456	570421
PIZI01000003v1	607554	614198
PIZI01000003v1	617570	621275
PIZI01000003v1	629476	691083
PIZI01000003v1	694546	696528
PIZI01000003v1	740109	748744
PIZI01000003v1	765739	768843
PIZI01000003v1	803214	812298
PIZI01000003v1	846872	850401
PIZI01000003v1	870010	872961
PIZI01000003v1	895208	898595
PIZI01000003v1	951146	986038
PIZI01000003v1	991690	1015327
PIZI01000003v1	1022278	1026327
PIZI01000003v1	1030786	1035389
PIZI01000003v1	1039744	1047034
PIZI01000003v1	1049610	1063069
PIZI01000003v1	1171655	1173318
PIZI01000003v1	1199020	1200925
PIZI01000003v1	1212794	1219175
PIZI01000003v1	1229644	1278811
PIZI01000003v1	1282658	1291825
PIZI01000003v1	1295464	1300397
PIZI01000003v1	1305468	1311573
PIZI01000003v1	1313935	1326483
PIZI01000003v1	1331620	1348749
PIZI01000003v1	1350173	1356412
PIZI01000003v1	1364659	1368631
PIZI01000003v1	1371814	1373507
PIZI01000003v1	1375920	1386553
PIZI01000003v1	1391159	1462724
PIZI01000003v1	1466407	1471001
PIZI01000003v1	1485740	1493380
PIZI01000003v1	1496514	1537887
PIZI01000003v1	1544323	1585033
PIZI01000003v1	1587860	1600563
PIZI01000003v1	1604678	1616597
PIZI01000003v1	1619988	1622706
PIZI01000003v1	1624780	1633042
PIZI01000003v1	1640028	1645078
PIZI01000003v1	1647400	1656387
PIZI01000003v1	1661404	1667172
PIZI01000003v1	1682515	1690103
PIZI01000003v1	1705040	1709840
PIZI01000003v1	1715648	1722411
PIZI01000003v1	1741677	1751555
PIZI01000003v1	1781910	1787847
PIZI01000003v1	1797423	1800329
PIZI01000003v1	1804184	1817531
PIZI01000003v1	1836676	1847895
PIZI01000003v1	1852255	1891160
PIZI01000003v1	1892933	1927699
PIZI01000003v1	1930884	1947463
PIZI01000003v1	2007944	2011819
PIZI01000003v1	2022762	2028569
PIZI01000003v1	2053775	2099209
PIZI01000003v1	2105660	2118448
PIZI01000003v1	2123500	2133275
PIZI01000003v1	2138988	2144923
PIZI01000003v1	2159573	2173825
PIZI01000003v1	2178269	2199865
PIZI01000003v1	2259692	2274713
PIZI01000003v1	2286890	2300472
PIZI01000003v1	2366467	2377001
PIZI01000003v1	2389066	2400087
PIZI01000003v1	2408857	2412241
PIZI01000003v1	2425735	2428093
PIZI01000003v1	2461576	2471029
PIZI01000003v1	2480807	2497493
PIZI01000003v1	2519698	2522579
PIZI01000003v1	2539556	2545705
PIZI01000003v1	2555608	2570207
PIZI01000003v1	2580131	2584771
PIZI01000003v1	2599722	2608666
PIZI01000003v1	2635394	2656713
PIZI01000003v1	2664976	2675475
PIZI01000003v1	2686342	2695543
PIZI01000003v1	2698008	2703385
PIZI01000003v1	2712820	2799923
PIZI01000003v1	2808788	2840918
PIZI01000003v1	2849192	2854108
PIZI01000003v1	2882562	2891079
PIZI01000003v1	2908568	2919137
PIZI01000003v1	2923206	2924093
PIZI01000003v1	2932126	2950777
PIZI01000003v1	2959726	2967291
PIZI01000003v1	2970458	2989643
PIZI01000003v1	2998718	3007773
PIZI01000003v1	3015363	3028573
PIZI01000003v1	3031274	3036267
PIZI01000003v1	3038732	3052519
PIZI01000003v1	3059284	3075043
PIZI01000003v1	3084280	3115397
PIZI01000003v1	3128390	3135529
PIZI01000003v1	3137768	3173869
PIZI01000003v1	3177918	3185229
PIZI01000003v1	3191128	3198843
PIZI01000003v1	3213612	3218477
PIZI01000003v1	3237596	3247243
PIZI01000003v1	3250876	3261158
PIZI01000003v1	3264658	3275695
PIZI01000003v1	3278322	3293677
PIZI01000003v1	3297435	3304647
PIZI01000003v1	3352771	3377016
PIZI01000003v1	3384510	3392092
PIZI01000003v1	3403782	3426879
PIZI01000003v1	3430136	3435697
PIZI01000003v1	3438118	3440948
PIZI01000003v1	3469657	3485533
PIZI01000003v1	3490276	3506942
PIZI01000003v1	3511756	3520636
PIZI01000003v1	3525474	3542881
PIZI01000003v1	3553835	3563301
PIZI01000003v1	3577990	3590772
PIZI01000003v1	3603816	3608364
PIZI01000003v1	3616177	3621001
PIZI01000003v1	3623748	3641865
PIZI01000003v1	3645988	3701752
PIZI01000003v1	3710158	3714868
PIZI01000003v1	3723278	3749419
PIZI01000003v1	3751340	3762425
PIZI01000003v1	3765228	3858081
PIZI01000003v1	3943050	3946439
PIZI01000003v1	4226304	4234985
PIZI01000003v1	4284751	4286715
PIZI01000003v1	4334667	4338403
PIZI01000003v1	4371300	4380246
PIZI01000003v1	4384457	4397518
PIZI01000003v1	4401839	4409651
PIZI01000003v1	4417980	4424175
PIZI01000003v1	4430066	4435063
PIZI01000003v1	4443844	4449091
PIZI01000003v1	4461746	4468765
PIZI01000003v1	4488507	4494027
PIZI01000003v1	4504176	4514977
PIZI01000003v1	4520294	4525707
PIZI01000003v1	4527665	4540298
PIZI01000003v1	4542711	4563553
PIZI01000003v1	4568531	4580592
PIZI01000003v1	4614329	4619915
PIZI01000003v1	4626862	4650645
PIZI01000003v1	4654238	4670612
PIZI01000003v1	4678374	4699073
PIZI01000003v1	4706704	4714125
PIZI01000003v1	4730364	4740502
PIZI01000003v1	4745273	4749733
PIZI01000003v1	4763146	4766590
PIZI01000003v1	4769216	4777531
PIZI01000003v1	4780367	4782329
PIZI01000003v1	4870064	4883162
PIZI01000003v1	4892014	4905577
PIZI01000003v1	4909071	4929267
PIZI01000003v1	4933780	4937831
PIZI01000003v1	4967600	4970601
PIZI01000003v1	4980552	4992437
PIZI01000003v1	4994895	5006850
PIZI01000003v1	5009562	5014004
PIZI01000003v1	5017210	5023474
PIZI01000003v1	5030298	5036199
PIZI01000003v1	5049159	5083564
PIZI01000003v1	5094313	5124025
PIZI01000003v1	5134516	5152316
PIZI01000003v1	5164788	5215051
PIZI01000003v1	5216018	5220943
PIZI01000003v1	5230176	5248929
PIZI01000003v1	5260601	5264093
PIZI01000003v1	5271224	5287190
PIZI01000003v1	5290617	5293520
PIZI01000003v1	5295692	5297885
PIZI01000003v1	5309156	5311684
PIZI01000003v1	5321886	5326611
PIZI01000003v1	5333200	5351507
PIZI01000003v1	5400430	5414767
PIZI01000003v1	5416832	5420535
PIZI01000003v1	5449693	5465849
PIZI01000003v1	5481220	5594933
PIZI01000003v1	5597066	5624859
PIZI01000003v1	5630131	5658679
PIZI01000003v1	5686070	5688069
PIZI01000003v1	5728306	5730923
PIZI01000003v1	5746097	5792563
PIZI01000003v1	5794604	5821366
PIZI01000003v1	5827792	5848543
PIZI01000003v1	5911943	5917491
PIZI01000003v1	6017868	6020568
PIZI01000003v1	6060823	6081873
PIZI01000003v1	6099378	6103695
PIZI01000003v1	6114024	6127943
PIZI01000003v1	6135564	6142017
PIZI01000003v1	6152623	6188000
PIZI01000003v1	6192252	6211103
PIZI01000003v1	6328832	6330855
PIZI01000003v1	6338705	6393969
PIZI01000003v1	6396963	6421021
PIZI01000003v1	6427949	6435221
PIZI01000003v1	6445204	6450905
PIZI01000003v1	6453718	6504249
PIZI01000003v1	6525886	6599487
PIZI01000003v1	6608401	6620737
PIZI01000003v1	6622598	6646741
PIZI01000003v1	6651582	6660199
PIZI01000003v1	6662810	6669627
PIZI01000003v1	6672639	6687527
PIZI01000003v1	6703954	6712441
PIZI01000003v1	6721586	6722963
PIZI01000003v1	6744533	6760191
PIZI01000003v1	6775968	6805473
PIZI01000003v1	6815252	6865427
PIZI01000003v1	6885389	6892779
PIZI01000003v1	6966101	6980277
PIZI01000003v1	6982510	6986009
PIZI01000003v1	6990378	7004355
PIZI01000003v1	7006896	7010717
PIZI01000003v1	7016960	7020035
PIZI01000003v1	7029854	7049469
PIZI01000003v1	7058388	7064979
PIZI01000003v1	7094000	7099009
PIZI01000003v1	7117085	7126743
PIZI01000003v1	7174110	7179265
PIZI01000003v1	7190428	7241587
PIZI01000003v1	7250138	7252341
PIZI01000003v1	7255497	7270227
PIZI01000003v1	7287109	7303819
PIZI01000003v1	7320708	7323321
PIZI01000003v1	7358321	7362707
PIZI01000003v1	7367411	7370354
PIZI01000003v1	7373200	7379723
PIZI01000003v1	7391174	7394357
PIZI01000003v1	7406335	7408815
PIZI01000003v1	7438086	7440745
PIZI01000003v1	7477156	7479865
PIZI01000003v1	7484478	7488821
PIZI01000003v1	7503580	7533921
PIZI01000003v1	7541238	7550687
PIZI01000003v1	7580924	7599472
PIZI01000003v1	7608606	7614525
PIZI01000003v1	7616250	7621999
PIZI01000003v1	7631244	7634099
PIZI01000003v1	7636290	7642019
PIZI01000003v1	7649310	7652729
PIZI01000003v1	7703144	7705761
PIZI01000003v1	7718305	7723763
PIZI01000003v1	7725134	7729512
PIZI01000003v1	7754778	7757803
PIZI01000003v1	7768042	7772455
PIZI01000003v1	7778730	7790957
PIZI01000003v1	7799382	7803263
PIZI01000003v1	7806870	7810459
PIZI01000003v1	7814209	7817193
PIZI01000003v1	7819488	7821651
PIZI01000003v1	7901444	7907107
PIZI01000003v1	7920596	7923436
PIZI01000003v1	7938680	7945735
PIZI01000003v1	7949579	7964075
PIZI01000003v1	7970934	7973293
PIZI01000003v1	7978224	7982489
PIZI01000003v1	7987438	7991017
PIZI01000003v1	8000408	8002215
PIZI01000003v1	8015936	8022645
PIZI01000003v1	8033820	8036611
PIZI01000003v1	8057026	8102525
PIZI01000003v1	8107017	8119532
[truncated: 31,576 more rows]

## Sheet: Supp_Data_S2
SUPPLEMENTARY DATA S2: Sperm PMD coordinates (petMar3)
chr	start	end
PIZI01000001v1	1	162929
PIZI01000001v1	171580	203771
PIZI01000001v1	206145	312735
PIZI01000001v1	317013	339385
PIZI01000001v1	346140	390169
PIZI01000001v1	392545	428881
PIZI01000001v1	430668	448151
PIZI01000001v1	451234	454765
PIZI01000001v1	459552	497096
PIZI01000001v1	502310	521155
PIZI01000001v1	526905	716125
PIZI01000001v1	718456	745975
PIZI01000001v1	748998	758599
PIZI01000001v1	764876	799371
PIZI01000001v1	807520	968372
PIZI01000001v1	972664	1099645
PIZI01000001v1	1107006	1122919
PIZI01000001v1	1127756	1131289
PIZI01000001v1	1136054	1365337
PIZI01000001v1	1370900	1380043
PIZI01000001v1	1384535	1397121
PIZI01000001v1	1409658	1411953
PIZI01000001v1	1420692	1424410
PIZI01000001v1	1431525	1443693
PIZI01000001v1	1475475	1477352
PIZI01000001v1	1487127	1490177
PIZI01000001v1	1498530	1517183
PIZI01000001v1	1531305	1552063
PIZI01000001v1	1559587	1565999
PIZI01000001v1	1580667	1584641
PIZI01000001v1	1612658	1623176
PIZI01000001v1	1657190	1662343
PIZI01000001v1	1695119	1699777
PIZI01000001v1	1708096	1721714
PIZI01000001v1	1756297	1761457
PIZI01000001v1	1763958	1791795
PIZI01000001v1	2011000	2039499
PIZI01000001v1	2041871	2048587
PIZI01000001v1	2052068	2175407
PIZI01000001v1	2186277	2197453
PIZI01000001v1	2228204	2231059
PIZI01000001v1	2235887	2243263
PIZI01000001v1	2247608	2249957
PIZI01000001v1	2255785	2289597
PIZI01000001v1	2293568	2299791
PIZI01000001v1	2302560	2319105
PIZI01000001v1	2326538	2329345
PIZI01000001v1	2333276	2340409
PIZI01000001v1	2391922	2395627
PIZI01000001v1	2411162	2453065
PIZI01000001v1	2464540	2505011
PIZI01000001v1	2514523	2523142
PIZI01000001v1	2527744	2566259
PIZI01000001v1	2571662	2575898
PIZI01000001v1	2590398	2594920
PIZI01000001v1	2612974	2638087
PIZI01000001v1	2666396	2682263
PIZI01000001v1	2722536	2728653
PIZI01000001v1	2737440	2742689
PIZI01000001v1	2752059	2755981
PIZI01000001v1	2764330	2768579
PIZI01000001v1	2773793	2782142
PIZI01000001v1	2799537	2805328
PIZI01000001v1	2856774	2866809
PIZI01000001v1	2872856	2876513
PIZI01000001v1	2883814	2889737
PIZI01000001v1	2910940	2913556
PIZI01000001v1	2923247	2930439
PIZI01000001v1	2949806	2952877
PIZI01000001v1	2959531	2964777
PIZI01000001v1	2974426	3048995
PIZI01000001v1	3054602	3058679
PIZI01000001v1	3095547	3098879
PIZI01000001v1	3106425	3109479
PIZI01000001v1	3120628	3142131
PIZI01000001v1	3145362	3154172
PIZI01000001v1	3158867	3165365
PIZI01000001v1	3170632	3181651
PIZI01000001v1	3185382	3203774
PIZI01000001v1	3214468	3225263
PIZI01000001v1	3239142	3260231
PIZI01000001v1	3265413	3274449
PIZI01000001v1	3290324	3294691
PIZI01000001v1	3300521	3311703
PIZI01000001v1	3373400	3377681
PIZI01000001v1	3390348	3393567
PIZI01000001v1	3429675	3434118
PIZI01000001v1	3529386	3536281
PIZI01000001v1	3547290	3739674
PIZI01000001v1	3745115	3747883
PIZI01000001v1	3753736	3777555
PIZI01000001v1	3805944	3815870
PIZI01000001v1	3881354	3889673
PIZI01000001v1	3894102	3944244
PIZI01000001v1	3952318	4031227
PIZI01000001v1	4033314	4072905
PIZI01000001v1	4076740	4140211
PIZI01000001v1	4144938	4294319
PIZI01000001v1	4301519	4461847
PIZI01000001v1	4464401	4475175
PIZI01000001v1	4510850	4562310
PIZI01000001v1	4591710	4606647
PIZI01000001v1	4612376	4625746
PIZI01000001v1	4637450	4730665
PIZI01000001v1	4733267	4907109
PIZI01000001v1	4914843	4933255
PIZI01000001v1	4937929	4977251
PIZI01000001v1	4982406	5044753
PIZI01000001v1	5057517	5070307
PIZI01000001v1	5076786	5091763
PIZI01000001v1	5101528	5109254
PIZI01000001v1	5115260	5124621
PIZI01000001v1	5145022	5157125
PIZI01000001v1	5187562	5189964
PIZI01000001v1	5198916	5201833
PIZI01000001v1	5206697	5209737
PIZI01000001v1	5225500	5232191
PIZI01000001v1	5264363	5268681
PIZI01000001v1	5280015	5282461
PIZI01000001v1	5288286	5321491
PIZI01000001v1	5322776	5339781
PIZI01000001v1	5342697	5354823
PIZI01000001v1	5360640	5397175
PIZI01000001v1	5401528	5411809
PIZI01000001v1	5413220	5436497
PIZI01000001v1	5439978	5452627
PIZI01000001v1	5457341	5477816
PIZI01000001v1	5488292	5492357
PIZI01000001v1	5495309	5534791
PIZI01000001v1	5537559	5541349
PIZI01000001v1	5550978	5581835
PIZI01000001v1	5590510	5605091
PIZI01000001v1	5608867	5614717
PIZI01000001v1	5625182	5628574
PIZI01000001v1	5646837	5658557
PIZI01000001v1	5664844	5683670
PIZI01000001v1	5686398	5690359
PIZI01000001v1	5693464	5721253
PIZI01000001v1	5729004	5799123
PIZI01000001v1	5806498	5851544
PIZI01000001v1	5860514	5893549
PIZI01000001v1	5898226	5908032
PIZI01000001v1	5920978	5981387
PIZI01000001v1	5986462	6022427
PIZI01000001v1	6026976	6080125
PIZI01000001v1	6083126	6095973
PIZI01000001v1	6101767	6129470
PIZI01000001v1	6175542	6178037
PIZI01000001v1	6184373	6186609
PIZI01000001v1	6195564	6197519
PIZI01000001v1	6199910	6201867
PIZI01000001v1	6203748	6245603
PIZI01000001v1	6250054	6263733
PIZI01000001v1	6266447	6281173
PIZI01000001v1	6288468	6310261
PIZI01000001v1	6313594	6323819
PIZI01000001v1	6335626	6453616
PIZI01000001v1	6470564	6492471
PIZI01000001v1	6494882	6500245
PIZI01000001v1	6528183	6531193
PIZI01000001v1	6543434	6561953
PIZI01000001v1	6570472	6577300
PIZI01000001v1	6579802	6586901
PIZI01000001v1	6594958	6656499
PIZI01000001v1	6676813	6681830
PIZI01000001v1	6684460	6700028
PIZI01000001v1	6704574	6720853
PIZI01000001v1	6725534	6801713
PIZI01000001v1	6804156	6827665
PIZI01000001v1	6832206	6841985
PIZI01000001v1	6852138	6876197
PIZI01000001v1	6923881	6929005
PIZI01000001v1	6957254	7029417
PIZI01000001v1	7040492	7047900
PIZI01000001v1	7112922	7117129
PIZI01000001v1	7121368	7132407
PIZI01000001v1	7162268	7195391
PIZI01000001v1	7201434	7205583
PIZI01000001v1	7208824	7216615
PIZI01000001v1	7218804	7230814
PIZI01000001v1	7249098	7251447
PIZI01000001v1	7278394	7316403
PIZI01000001v1	7336416	7341013
PIZI01000001v1	7426890	7431411
PIZI01000001v1	7439592	7451675
PIZI01000001v1	7489318	7491275
PIZI01000001v1	7559631	7562363
PIZI01000001v1	7564574	7566858
PIZI01000001v1	7576770	7586917
PIZI01000001v1	7591788	7619203
PIZI01000001v1	7622256	7632754
PIZI01000001v1	7638799	7641103
PIZI01000001v1	7647022	7654376
PIZI01000001v1	7657188	7725949
PIZI01000001v1	7729030	7770503
PIZI01000001v1	7778314	7791223
PIZI01000001v1	7794422	7889159
PIZI01000001v1	7894288	7902331
PIZI01000001v1	7905751	7933719
PIZI01000001v1	7938561	7948541
PIZI01000001v1	7972514	8016769
PIZI01000001v1	8019239	8029821
PIZI01000001v1	8073098	8085737
PIZI01000001v1	8094379	8096933
PIZI01000001v1	8104526	8107201
PIZI01000001v1	8112594	8116779
PIZI01000001v1	8120605	8125523
PIZI01000001v1	8128627	8130779
PIZI01000001v1	8136225	8184664
PIZI01000001v1	8191032	8199815
PIZI01000001v1	8209478	8216720
PIZI01000001v1	8228048	8230408
PIZI01000001v1	8264332	8267385
PIZI01000001v1	8272919	8319503
PIZI01000001v1	8330282	8350762
PIZI01000001v1	8360128	8378051
PIZI01000001v1	8391532	8395221
PIZI01000001v1	8400770	8408467
PIZI01000001v1	8413478	8434969
PIZI01000001v1	8483063	8487964
PIZI01000001v1	8500187	8538680
PIZI01000001v1	8546602	8557019
PIZI01000001v1	8559447	8586431
PIZI01000001v1	8588795	8606327
PIZI01000001v1	8612890	8623167
PIZI01000001v1	8624772	8628366
PIZI01000001v1	8648428	8723904
PIZI01000001v1	8734242	8783012
PIZI01000001v1	8791426	8795379
PIZI01000001v1	8801944	8860411
PIZI01000001v1	8868009	8882147
PIZI01000001v1	8893566	8898096
PIZI01000001v1	8903954	8908474
PIZI01000001v1	8911490	8939199
PIZI01000001v1	8946156	8954529
PIZI01000001v1	8959410	8978170
PIZI01000001v1	9046852	9080753
PIZI01000001v1	9099087	9101806
PIZI01000001v1	9108404	9111481
PIZI01000001v1	9114766	9121361
PIZI01000001v1	9125826	9129848
PIZI01000001v1	9214398	9227717
PIZI01000001v1	9235648	9247817
PIZI01000001v1	9258206	9286470
PIZI01000001v1	9305692	9311833
PIZI01000001v1	9315661	9339795
PIZI01000001v1	9354044	9361916
PIZI01000001v1	9364120	9368539
PIZI01000001v1	9381264	9400901
PIZI01000001v1	9467922	9506937
PIZI01000001v1	9543508	9554883
PIZI01000001v1	9601090	9610969
PIZI01000001v1	9614190	9680699
PIZI01000001v1	9697116	9699850
PIZI01000001v1	9708894	9720488
PIZI01000001v1	9725414	9801108
PIZI01000001v1	9807976	9823357
PIZI01000001v1	9834768	9847536
PIZI01000001v1	9902540	9921747
PIZI01000001v1	9925236	9933333
PIZI01000001v1	9939883	9955549
PIZI01000001v1	9960212	9973555
PIZI01000001v1	9988604	9992860
PIZI01000001v1	10001032	10004481
PIZI01000001v1	10049829	10054031
PIZI01000001v1	10119794	10193560
PIZI01000001v1	10198650	10229085
PIZI01000001v1	10233816	10247585
PIZI01000001v1	10433779	10456985
PIZI01000001v1	10459270	10462483
PIZI01000001v1	10480622	10489018
PIZI01000001v1	10494099	10513911
PIZI01000001v1	10538458	10564825
PIZI01000001v1	10574614	10586695
PIZI01000001v1	10594591	10601033
PIZI01000001v1	10606887	10629932
PIZI01000001v1	10631302	10712887
PIZI01000001v1	10719666	10753310
PIZI01000001v1	10758699	10772231
PIZI01000001v1	10774525	10787406
PIZI01000001v1	10808615	10816813
PIZI01000001v1	10822050	10829711
PIZI01000001v1	10832214	10864755
PIZI01000001v1	10875216	10893406
PIZI01000001v1	10899867	10918819
PIZI01000001v1	10925739	10930517
PIZI01000001v1	10952938	10957676
PIZI01000001v1	10986658	10991137
PIZI01000001v1	10998935	11005998
PIZI01000001v1	11011480	11014927
PIZI01000001v1	11107470	11110870
PIZI01000001v1	11114482	11130307
PIZI01000001v1	11141956	11178673
PIZI01000001v1	11194576	11203419
PIZI01000001v1	11220752	11222245
PIZI01000001v1	11264565	11270885
PIZI01000001v1	11274406	11295491
PIZI01000001v1	11297342	11303853
PIZI01000001v1	11314541	11329937
PIZI01000001v1	11366389	11377670
PIZI01000001v1	11408440	11431555
PIZI01000001v1	11435140	11471305
PIZI01000001v1	11554385	11560504
PIZI01000001v1	11589322	11593990
PIZI01000001v1	11611124	11623961
PIZI01000001v1	11637406	11640778
PIZI01000001v1	11644595	11656561
PIZI01000001v1	11660113	11664993
PIZI01000001v1	11709114	11713265
PIZI01000001v1	11723002	11754854
PIZI01000001v1	11765096	11799469
PIZI01000001v1	11809636	11842927
PIZI01000001v1	11846904	11853457
PIZI01000001v1	11856340	11871030
PIZI01000001v1	11882026	11886523
PIZI01000001v1	11891151	11942608
PIZI01000001v1	11954458	11964197
PIZI01000001v1	11982247	12007603
PIZI01000001v1	12040577	12123565
PIZI01000001v1	12125302	12143473
PIZI01000001v1	12150888	12154417
PIZI01000001v1	12159080	12167001
PIZI01000001v1	12169564	12174421
PIZI01000001v1	12246322	12249075
PIZI01000001v1	12325356	12339193
PIZI01000001v1	12343347	12390247
PIZI01000001v1	12393544	12397956
PIZI01000001v1	12401074	12446459
PIZI01000001v1	12459523	12513823
PIZI01000001v1	12524134	12527451
PIZI01000001v1	12582602	12585063
PIZI01000001v1	12659038	12670615
PIZI01000001v1	12728058	12739154
PIZI01000001v1	12746182	12750274
PIZI01000001v1	12771407	12775109
PIZI01000001v1	12796101	12804905
PIZI01000001v1	12807970	12836276
PIZI01000001v1	12838830	12847019
PIZI01000001v1	12859919	12864933
PIZI01000001v1	12880264	12943849
PIZI01000001v1	12946692	13042425
PIZI01000001v1	13049512	13062971
PIZI01000001v1	13071863	13089899
PIZI01000001v1	13092540	13148467
PIZI01000001v1	13150590	13248146
PIZI01000001v1	13263490	13269807
PIZI01000001v1	13280101	13388248
PIZI01000001v1	13390824	13399825
PIZI01000001v1	13403102	13514991
PIZI01000001v1	13520936	13573640
PIZI01000001v1	13575951	13610293
PIZI01000001v1	13614288	13730219
PIZI01000001v1	13733548	13737111
PIZI01000001v1	13742714	13755397
PIZI01000001v1	13760696	13764095
PIZI01000001v1	13767462	13772255
PIZI01000001v1	13777438	13783852
PIZI01000001v1	13807788	13811729
PIZI01000001v1	13854264	13859009
PIZI01000001v1	13861770	13884483
PIZI01000001v1	13891363	13899910
PIZI01000001v1	13905218	13931860
PIZI01000001v1	13938751	13947983
PIZI01000001v1	13950302	13958348
PIZI01000001v1	13973189	13982483
PIZI01000001v1	13994802	14042733
PIZI01000001v1	14048592	14057004
PIZI01000001v1	14075808	14079643
PIZI01000001v1	14091873	14262499
PIZI01000001v1	14271822	14276572
PIZI01000001v1	14282232	14314312
PIZI01000001v1	14316848	14347333
PIZI01000001v1	14357498	14364495
PIZI01000001v1	14367035	14378117
PIZI01000001v1	14384244	14390740
PIZI01000001v1	14396210	14445781
PIZI01000001v1	14451660	14461529
PIZI01000001v1	14464556	14489197
PIZI01000001v1	14508666	14521063
PIZI01000001v1	14545131	14550366
PIZI01000001v1	14563213	14582915
PIZI01000001v1	14630741	14636035
PIZI01000001v1	14648477	14651233
PIZI01000001v1	14664954	14676237
PIZI01000001v1	14680918	14686702
PIZI01000001v1	14689872	14694814
PIZI01000001v1	14711220	14728632
PIZI01000001v1	14740344	14799440
PIZI01000001v1	14803087	14838375
PIZI01000001v1	14850261	14853481
PIZI01000001v1	14861566	14866600
PIZI01000001v1	14870916	14875550
PIZI01000001v1	14893836	14897743
PIZI01000001v1	14902740	14907641
PIZI01000001v1	14917382	14920171
PIZI01000001v1	14927610	14930461
PIZI01000001v1	14955860	15075455
PIZI01000001v1	15077852	15105689
PIZI01000001v1	15136953	15154069
PIZI01000001v1	15162324	15196828
PIZI01000001v1	15198814	15223245
PIZI01000001v1	15238588	15241840
PIZI01000001v1	15252270	15265279
PIZI01000001v1	15269973	15289777
PIZI01000001v1	15294440	15333986
PIZI01000001v1	15346232	15380419
PIZI01000001v1	15390822	15395878
PIZI01000001v1	15937682	15944181
PIZI01000001v1	15953740	15956889
PIZI01000001v1	15967156	15972191
PIZI01000001v1	16017060	16052577
PIZI01000001v1	16068188	16071025
PIZI01000001v1	16076036	16088913
PIZI01000001v1	16116674	16424055
PIZI01000001v1	16529318	16547196
PIZI01000001v1	16556446	16560797
PIZI01000001v1	16566112	16569617
PIZI01000001v1	16572870	16578836
PIZI01000001v1	16586350	16595359
PIZI01000001v1	16624984	16676179
PIZI01000001v1	16684934	16690835
PIZI01000001v1	16696394	16706811
PIZI01000001v1	16718206	17160447
PIZI01000001v1	17293717	17303080
PIZI01000001v1	17355036	17357511
PIZI01000001v1	17611031	17614550
PIZI01000001v1	17616998	17623885
PIZI01000001v1	17629262	17666963
PIZI01000001v1	17677832	17687079
PIZI01000001v1	17695852	17702145
PIZI01000001v1	17705882	17712220
PIZI01000001v1	17716414	17722019
PIZI01000001v1	17730425	17754885
PIZI01000001v1	17769698	17797433
PIZI01000001v1	17803307	17814882
PIZI01000001v1	17822230	17824779
PIZI01000001v1	17829198	17832074
PIZI01000001v1	17893438	17899781
PIZI01000001v1	17905890	17913333
PIZI01000001v1	17916978	17920409
PIZI01000001v1	17923340	17925284
PIZI01000001v1	17928273	17949906
PIZI01000001v1	17961548	17962894
PIZI01000001v1	17965400	17972807
PIZI01000001v1	18003872	18012991
PIZI01000001v1	18045961	18175545
PIZI01000001v1	18185653	18242830
PIZI01000001v1	18250144	18285944
PIZI01000001v1	18288332	18358784
PIZI01000001v1	18365096	18369191
PIZI01000001v1	18377161	18515588
PIZI01000001v1	18521027	18536354
PIZI01000001v1	18538502	18589936
PIZI01000001v1	18594842	18610278
PIZI01000001v1	18614685	18667580
PIZI01000001v1	18670456	18687433
PIZI01000001v1	18693374	18696667
PIZI01000001v1	18714978	18742488
PIZI01000001v1	18925474	18929052
PIZI01000001v1	19001284	19009839
PIZI01000001v1	19044860	19050417
PIZI01000001v1	19146528	19201299
PIZI01000001v1	19204976	19292084
PIZI01000001v1	19293330	19351117
PIZI01000001v1	19356700	19366559
PIZI01000001v1	19368298	19386429
PIZI01000001v1	19391798	19397932
PIZI01000001v1	19409312	19430190
PIZI01000001v1	19434024	19443121
PIZI01000001v1	19450056	19488807
PIZI01000001v1	19497314	19522667
PIZI01000001v1	19530223	19560882
PIZI01000001v1	19572700	19598233
PIZI01000001v1	19602514	19608011
PIZI01000001v1	19616435	19627721
PIZI01000001v1	19637324	19670909
PIZI01000001v1	19677753	19688819
PIZI01000001v1	19692498	19805867
PIZI01000001v1	19852938	19881402
PIZI01000001v1	19901108	19904705
PIZI01000001v1	19908772	19913647
PIZI01000001v1	19928967	19932897
PIZI01000001v1	19978164	19992734
PIZI01000001v1	19999452	20010638
PIZI01000001v1	20021418	20025921
PIZI01000001v1	20032226	20037307
PIZI01000001v1	20048636	20065003
PIZI01000001v1	20087956	20131240
PIZI01000001v1	20134928	20160401
PIZI01000001v1	20165306	20219897
PIZI01000001v1	20223105	20261371
PIZI01000001v1	20263280	20288789
PIZI01000001v1	20293104	20318015
PIZI01000001v1	20320337	20324003
PIZI01000001v1	20327139	20340756
PIZI01000001v1	20344202	20366473
PIZI01000001v1	20368715	20403206
PIZI01000001v1	20415006	20419697
PIZI01000001v1	20422842	20436601
PIZI01000001v1	20441293	20446045
PIZI01000001v1	20448437	20453381
PIZI01000001v1	20458826	20464823
PIZI01000001v1	20466136	20492057
PIZI01000001v1	20550341	20573883
PIZI01000001v1	20760708	20765692
PIZI01000001v1	20803024	20840551
PIZI01000001v1	20851718	20887549
PIZI01000001v1	20891828	20920443
PIZI01000001v1	20933824	20936947
PIZI01000001v1	20938630	21000129
PIZI01000001v1	21003326	21053067
PIZI01000001v1	21057735	21066814
PIZI01000001v1	21070490	21077199
PIZI01000001v1	21081652	21096449
PIZI01000001v1	21101202	21117499
PIZI01000001v1	21123374	21209385
PIZI01000001v1	21214257	21233909
PIZI01000001v1	21236825	21331331
PIZI01000001v1	21333440	21373455
PIZI01000001v1	21376488	21383701
PIZI01000001v1	21388556	21398996
PIZI01000001v1	21400956	21463737
PIZI01000001v1	21469965	21485342
PIZI01000001v1	21487427	21535411
PIZI01000001v1	21543221	21581233
PIZI01000001v1	21584304	21656425
PIZI01000001v1	21662752	21695923
PIZI01000001v1	21698786	21720219
PIZI01000001v1	21722104	21763327
PIZI01000001v1	21765632	21813380
PIZI01000001v1	21825598	21849926
PIZI01000001v1	21857593	21868893
PIZI01000001v1	21891858	21969755
PIZI01000001v1	21990506	21992539
PIZI01000001v1	22007777	22071595
PIZI01000001v1	22080167	22099913
PIZI01000001v1	22115202	22134635
PIZI01000001v1	22139501	22145817
PIZI01000001v1	22160238	22165976
PIZI01000001v1	22170199	22229495
PIZI01000001v1	22238200	22302130
PIZI01000001v1	22319886	22346346
PIZI01000001v1	22352558	22366389
PIZI01000001v1	22375470	22407173
PIZI01000001v1	22411950	22441925
PIZI01000001v1	22445373	22458631
PIZI01000001v1	22478644	22571571
PIZI01000001v1	22590724	22759042
PIZI01000001v1	22762314	22820045
PIZI01000001v1	22822697	22882271
PIZI01000001v1	22885869	23115311
PIZI01000001v1	23120574	23123730
PIZI01000001v1	23127626	23131249
PIZI01000001v1	23134318	23143179
PIZI01000001v1	23151294	23218301
PIZI01000001v1	23220871	23326815
PIZI01000001v1	23350976	23356099
PIZI01000001v1	23390024	23502538
PIZI01000001v1	23508308	23596897
PIZI01000001v1	23605331	23641385
PIZI01000001v1	23653801	23665207
PIZI01000001v1	23667765	23851327
PIZI01000001v1	23853902	23868285
PIZI01000001v1	23871070	23904319
PIZI01000001v1	23922034	23931666
PIZI01000001v1	23936912	23939693
PIZI01000001v1	23944242	24017015
PIZI01000001v1	24019074	24031596
PIZI01000001v1	24042674	24066199
PIZI01000001v1	24068874	24132163
PIZI01000001v1	24134427	24139491
PIZI01000001v1	24180909	24189729
PIZI01000001v1	24201658	24212711
PIZI01000001v1	24222702	24234918
PIZI01000001v1	24256662	24259347
PIZI01000001v1	24303149	24316191
PIZI01000001v1	24318842	24363501
PIZI01000001v1	24367194	24434808
PIZI01000001v1	24438156	24452531
PIZI01000001v1	24455752	24484681
PIZI01000001v1	24486942	24517507
PIZI01000001v1	24523698	24530666
PIZI01000001v1	24535990	24545465
PIZI01000001v1	24562166	24567175
PIZI01000001v1	24573952	24581909
PIZI01000001v1	24587571	24591579
PIZI01000001v1	24623532	24693989
PIZI01000001v1	24696112	24732185
PIZI01000001v1	24737000	24809079
PIZI01000001v1	24814162	24906249
PIZI01000001v1	24908429	24912629
PIZI01000001v1	24922106	24924993
PIZI01000001v1	24985902	25028230
PIZI01000001v1	25048855	25053555
PIZI01000001v1	25073728	25075831
PIZI01000001v1	25081688	25084394
PIZI01000001v1	25134642	25137765
PIZI01000001v1	25155744	25161822
PIZI01000001v1	25165823	25217620
PIZI01000001v1	25225496	25243730
PIZI01000001v1	25278638	25282767
PIZI01000001v1	25323952	25335601
PIZI01000001v1	25410159	25414951
PIZI01000001v1	25427367	25543193
PIZI01000001v1	25548552	25562337
PIZI01000001v1	25565168	25581425
PIZI01000001v1	25584472	25589441
PIZI01000001v1	25602340	25613575
PIZI01000001v1	25617875	25671344
PIZI01000001v1	25673632	25677418
PIZI01000001v1	25680812	25689695
PIZI01000001v1	25696088	25727147
PIZI01000001v1	25740658	25779812
PIZI01000001v1	25784908	25787141
PIZI01000001v1	25791019	25805371
PIZI01000001v1	25811942	25815141
PIZI01000001v1	25830757	25850222
PIZI01000001v1	25863076	25871029
PIZI01000001v1	25879033	25900161
PIZI01000001v1	25901983	25923415
PIZI01000001v1	25931006	25956954
PIZI01000001v1	25971584	26012369
PIZI01000001v1	26015237	26039590
PIZI01000001v1	26045912	26051066
PIZI01000001v1	26054390	26081413
PIZI01000001v1	26091343	26103714
PIZI01000001v1	26108101	26111140
PIZI01000001v1	26128390	26137384
PIZI01000001v1	26155484	26165965
PIZI01000001v1	26172230	26176361
PIZI01000001v1	26196998	26214624
PIZI01000001v1	26220690	26241277
PIZI01000001v1	26244317	26248904
PIZI01000001v1	26255411	26259141
PIZI01000001v1	26261448	26267465
PIZI01000001v1	26273050	26283541
PIZI01000001v1	26286845	26342260
PIZI01000001v1	26349884	26362231
PIZI01000001v1	26371452	26405481
PIZI01000001v1	26407452	26423939
PIZI01000001v1	26425682	26446649
PIZI01000001v1	26449328	26457375
PIZI01000001v1	26462952	26467238
PIZI01000001v1	26475194	26528421
PIZI01000001v1	26532982	26615781
PIZI01000001v1	26619254	26685553
PIZI01000001v1	26693335	26776805
PIZI01000001v1	26781804	26803617
PIZI01000001v1	26807502	26874804
PIZI01000001v1	26878530	26882096
PIZI01000001v1	26885960	26906508
PIZI01000001v1	26908258	26934203
PIZI01000001v1	26985000	27003075
PIZI01000001v1	27043928	27046404
PIZI01000001v1	27059732	27070377
PIZI01000001v1	27076578	27101451
PIZI01000001v1	27112124	27191107
PIZI01000001v1	27206232	27211031
PIZI01000001v1	27235188	27241234
PIZI01000001v1	27255476	27261341
PIZI01000001v1	27275344	27282646
PIZI01000001v1	27510495	27514915
PIZI01000001v1	27568629	27574981
PIZI01000002v1	2686	19616
PIZI01000002v1	22192	58076
PIZI01000002v1	60769	79021
PIZI01000002v1	81341	103777
PIZI01000002v1	106700	170793
PIZI01000002v1	173810	188506
PIZI01000002v1	190171	412869
PIZI01000002v1	421772	425549
PIZI01000002v1	439830	450334
PIZI01000002v1	453114	464364
PIZI01000002v1	466509	564933
PIZI01000002v1	693126	696125
PIZI01000002v1	712502	722485
PIZI01000002v1	724546	839476
PIZI01000002v1	841768	902911
PIZI01000002v1	923342	928755
PIZI01000002v1	1022117	1026415
PIZI01000002v1	1045671	1064512
PIZI01000002v1	1065940	1106311
PIZI01000002v1	1111559	1125577
PIZI01000002v1	1134939	1172793
PIZI01000002v1	1185573	1212979
PIZI01000002v1	1224618	1251823
PIZI01000002v1	1275812	1278737
PIZI01000002v1	1286802	1302509
PIZI01000002v1	1309356	1325815
PIZI01000002v1	1335190	1365181
PIZI01000002v1	1369292	1387316
PIZI01000002v1	1447250	1453187
PIZI01000002v1	1521705	1526880
PIZI01000002v1	1542680	1547051
PIZI01000002v1	1557960	1590231
PIZI01000002v1	1600482	1610634
PIZI01000002v1	1614376	1626528
PIZI01000002v1	1631344	1691041
PIZI01000002v1	1693759	1700097
PIZI01000002v1	1705530	1712995
PIZI01000002v1	1720160	1723039
PIZI01000002v1	1733550	1759877
PIZI01000002v1	1764757	1773049
PIZI01000002v1	1778284	1780565
PIZI01000002v1	1784344	1786259
PIZI01000002v1	1792881	1816810
PIZI01000002v1	1825110	1840983
PIZI01000002v1	1847420	1862516
PIZI01000002v1	1870958	1889673
PIZI01000002v1	1899962	1942672
PIZI01000002v1	1949313	1991206
PIZI01000002v1	2003358	2013934
PIZI01000002v1	2030810	2048188
PIZI01000002v1	2069130	2098351
PIZI01000002v1	2116342	2146313
PIZI01000002v1	2160132	2172239
PIZI01000002v1	2189006	2195463
PIZI01000002v1	2205576	2208101
PIZI01000002v1	2244618	2247921
PIZI01000002v1	2266472	2269013
PIZI01000002v1	2276043	2280937
PIZI01000002v1	2296364	2300751
PIZI01000002v1	2313028	2328341
PIZI01000002v1	2332787	2411605
PIZI01000002v1	2415083	2427831
PIZI01000002v1	2433710	2438919
PIZI01000002v1	2462262	2497361
PIZI01000002v1	2546436	2554621
PIZI01000002v1	2558268	2583707
PIZI01000002v1	2611494	2616779
PIZI01000002v1	2620014	2629401
PIZI01000002v1	2636132	2645743
PIZI01000002v1	2664342	2668455
PIZI01000002v1	2712630	2718135
PIZI01000002v1	2721876	2728715
PIZI01000002v1	2733588	2753237
PIZI01000002v1	2765904	2767886
PIZI01000002v1	2781317	2835195
PIZI01000002v1	2838930	2860143
PIZI01000002v1	2861779	2887884
PIZI01000002v1	2895963	2976641
PIZI01000002v1	2999960	3012858
PIZI01000002v1	3021914	3026575
PIZI01000002v1	3103148	3119685
PIZI01000002v1	3140759	3145257
PIZI01000002v1	3168440	3173219
PIZI01000002v1	3215452	3272458
PIZI01000002v1	3275328	3277717
PIZI01000002v1	3280280	3350751
PIZI01000002v1	3364293	3431497
PIZI01000002v1	3456940	3461478
PIZI01000002v1	3567232	3573516
PIZI01000002v1	3575044	3577343
PIZI01000002v1	3589309	3616516
PIZI01000002v1	3653780	3658841
PIZI01000002v1	3701360	3707729
PIZI01000002v1	3720828	3739456
PIZI01000002v1	3742284	3751902
PIZI01000002v1	3754371	3762918
PIZI01000002v1	3773894	3785401
PIZI01000002v1	3796312	3803058
PIZI01000002v1	3804934	3833130
PIZI01000002v1	3840756	3853469
PIZI01000002v1	3871190	3879032
PIZI01000002v1	3893968	3935947
PIZI01000002v1	3939824	3953859
PIZI01000002v1	3964800	3968193
PIZI01000002v1	3980364	4011872
PIZI01000002v1	4061306	4066725
PIZI01000002v1	4075560	4080421
PIZI01000002v1	4100636	4104022
PIZI01000002v1	4204266	4206703
PIZI01000002v1	4258073	4260087
PIZI01000002v1	4263912	4267327
PIZI01000002v1	4288386	4294249
PIZI01000002v1	4378050	4380478
PIZI01000002v1	4420340	4458009
PIZI01000002v1	4463818	4476153
PIZI01000002v1	4497594	4555355
PIZI01000002v1	4563002	4614495
PIZI01000002v1	4621588	4678427
PIZI01000002v1	4686020	4706339
PIZI01000002v1	4716270	4719767
PIZI01000002v1	4792259	4821837
PIZI01000002v1	4828210	4866321
PIZI01000002v1	4870184	4874148
PIZI01000002v1	4883306	4893283
PIZI01000002v1	4896742	4898657
PIZI01000002v1	4902681	4911435
PIZI01000002v1	4914298	4926745
PIZI01000002v1	4962599	5026917
PIZI01000002v1	5041274	5052062
PIZI01000002v1	5062524	5069055
PIZI01000002v1	5090240	5097394
PIZI01000002v1	5120518	5123837
PIZI01000002v1	5147516	5158414
PIZI01000002v1	5175580	5240574
PIZI01000002v1	5246312	5250649
PIZI01000002v1	5260234	5286843
PIZI01000002v1	5321306	5353754
PIZI01000002v1	5375492	5379499
PIZI01000002v1	5393269	5397962
PIZI01000002v1	5489912	5507275
PIZI01000002v1	5525196	5532541
PIZI01000002v1	5555670	5559396
PIZI01000002v1	5587979	5592733
PIZI01000002v1	5603910	5609393
PIZI01000002v1	5741656	5748397
PIZI01000002v1	5760658	5792816
PIZI01000002v1	5801872	5804760
PIZI01000002v1	5807064	5844729
PIZI01000002v1	5926715	5931358
PIZI01000002v1	5982352	5992413
PIZI01000002v1	5997432	6000123
PIZI01000002v1	6024651	6048017
PIZI01000002v1	6057696	6080539
PIZI01000002v1	6085342	6115969
PIZI01000002v1	6125385	6161604
PIZI01000002v1	6165498	6203772
PIZI01000002v1	6207975	6216483
PIZI01000002v1	6221546	6251013
PIZI01000002v1	6269800	6275175
PIZI01000002v1	6317249	6417433
PIZI01000002v1	6426406	6460838
PIZI01000002v1	6465088	7024641
PIZI01000002v1	7045241	7050734
PIZI01000002v1	7058242	7080971
PIZI01000002v1	7082697	7086699
PIZI01000002v1	7104997	7113546
PIZI01000002v1	7139668	7161261
PIZI01000002v1	7172947	7176007
PIZI01000002v1	7182256	7197461
PIZI01000002v1	7203412	7226121
PIZI01000002v1	7229929	7232047
PIZI01000002v1	7243150	7247829
PIZI01000002v1	7288341	7406295
PIZI01000002v1	7427390	7458124
PIZI01000002v1	7472609	7595261
PIZI01000002v1	7597246	7620395
PIZI01000002v1	7627334	7648157
PIZI01000002v1	7651240	7747429
PIZI01000002v1	7753978	7762545
PIZI01000002v1	7779940	7789047
PIZI01000002v1	7798002	7976909
PIZI01000002v1	7982604	7995515
PIZI01000002v1	7997244	8042225
PIZI01000002v1	8049426	8087673
PIZI01000002v1	8090910	8101520
PIZI01000002v1	8105559	8108645
PIZI01000002v1	8115515	8121552
PIZI01000002v1	8124608	8150703
PIZI01000002v1	8170582	8176103
PIZI01000002v1	8188127	8197408
PIZI01000002v1	8203286	8228761
PIZI01000002v1	8234366	8236959
PIZI01000002v1	8245198	8247445
PIZI01000002v1	8251730	8270587
PIZI01000002v1	8275136	8283259
PIZI01000002v1	8286882	8423607
PIZI01000002v1	8429702	8433211
PIZI01000002v1	8438960	8473247
PIZI01000002v1	8475676	8477859
PIZI01000002v1	8483669	8540635
PIZI01000002v1	8546836	8551471
PIZI01000002v1	8565756	8575935
PIZI01000002v1	8581070	8599883
PIZI01000002v1	8603305	8609101
PIZI01000002v1	8636224	8641563
PIZI01000002v1	8718188	8737115
PIZI01000002v1	8740586	8772863
PIZI01000002v1	8775180	8782743
PIZI01000002v1	8785476	8820052
PIZI01000002v1	8847538	8864967
PIZI01000002v1	8866938	8904881
PIZI01000002v1	8908830	9099337
PIZI01000002v1	9103826	9106477
PIZI01000002v1	9113193	9123725
PIZI01000002v1	9136990	9144357
PIZI01000002v1	9148159	9176976
PIZI01000002v1	9199942	9221191
PIZI01000002v1	9232349	9360741
PIZI01000002v1	9379800	9505494
PIZI01000002v1	9511662	9639421
PIZI01000002v1	9644106	9700091
PIZI01000002v1	9707410	9731866
PIZI01000002v1	9744781	9774553
PIZI01000002v1	9779098	9926427
PIZI01000002v1	9936190	9958758
PIZI01000002v1	9962948	9993929
PIZI01000002v1	10005377	10009673
PIZI01000002v1	10040806	10044297
PIZI01000002v1	10052664	10063945
PIZI01000002v1	10067702	10464483
PIZI01000002v1	10467540	10487954
PIZI01000002v1	10490668	10501085
PIZI01000002v1	10504284	10510237
PIZI01000002v1	10513644	10526027
PIZI01000002v1	10537436	10554865
PIZI01000002v1	10557776	10567195
PIZI01000002v1	10579668	10601501
PIZI01000002v1	10605629	10694910
PIZI01000002v1	10701736	10710125
PIZI01000002v1	10751731	10762502
PIZI01000002v1	10793446	10797099
PIZI01000002v1	10812732	10819021
PIZI01000002v1	10824316	10877411
PIZI01000002v1	10885986	10898860
PIZI01000002v1	10903126	10911637
PIZI01000002v1	10921162	10954097
PIZI01000002v1	10960634	11076412
PIZI01000002v1	11077827	11170021
PIZI01000002v1	11172510	11248564
PIZI01000002v1	11249648	11324649
PIZI01000002v1	11336505	11340454
PIZI01000002v1	11343417	11347695
PIZI01000002v1	11354168	11378577
PIZI01000002v1	11381908	11559508
PIZI01000002v1	11565396	11568731
PIZI01000002v1	11580984	11588399
PIZI01000002v1	11605815	11612565
PIZI01000002v1	11625682	11733011
PIZI01000002v1	11734159	11777185
PIZI01000002v1	11786578	11860399
PIZI01000002v1	11888818	11959347
PIZI01000002v1	11961606	12003593
PIZI01000002v1	12020516	12023069
PIZI01000002v1	12032308	12361785
PIZI01000002v1	12366646	12405439
PIZI01000002v1	12930991	13013285
PIZI01000002v1	13021176	13289889
PIZI01000002v1	13295060	13367209
PIZI01000002v1	13370652	13398623
PIZI01000002v1	13436634	13440518
PIZI01000002v1	13443058	13444763
PIZI01000002v1	13456398	13474403
PIZI01000002v1	13482219	13490864
PIZI01000002v1	13492576	13508969
PIZI01000002v1	13514484	13516793
PIZI01000002v1	13524971	13549215
PIZI01000002v1	13551220	13573957
PIZI01000002v1	13576276	13585773
PIZI01000002v1	13622304	13663419
PIZI01000002v1	13685592	13712355
PIZI01000002v1	13715328	13720356
PIZI01000002v1	13732500	13739736
PIZI01000002v1	13748668	13809171
PIZI01000002v1	13812447	13850245
PIZI01000002v1	13852367	13871443
PIZI01000002v1	13876094	13906159
PIZI01000002v1	13913508	13987175
PIZI01000002v1	13988984	14047895
PIZI01000002v1	14056810	14076705
PIZI01000002v1	14079296	14114073
PIZI01000002v1	14115658	14144042
PIZI01000002v1	14160134	14167851
PIZI01000002v1	14172282	14186497
PIZI01000002v1	14215588	14229405
PIZI01000002v1	14244300	14256363
PIZI01000002v1	14277593	14283703
PIZI01000002v1	14391206	14424429
PIZI01000002v1	14435982	14445729
PIZI01000002v1	14477246	14527455
PIZI01000002v1	14543305	14546916
PIZI01000002v1	14553681	14563149
PIZI01000002v1	14573155	14576031
PIZI01000002v1	14592722	14617585
PIZI01000002v1	14621760	14625477
PIZI01000002v1	14691216	14722316
PIZI01000002v1	14734214	14736855
PIZI01000002v1	14758404	14765267
PIZI01000002v1	14777520	14784045
PIZI01000002v1	14836024	14840251
PIZI01000002v1	14846192	14852522
PIZI01000002v1	14858314	14867641
PIZI01000002v1	14875996	14880765
PIZI01000002v1	14924174	14931153
PIZI01000002v1	14942200	14971560
PIZI01000002v1	14974220	14990089
PIZI01000002v1	15011416	15012931
PIZI01000002v1	15014958	15030235
PIZI01000002v1	15033376	15040526
PIZI01000002v1	15104917	15142659
PIZI01000002v1	15148035	15165191
PIZI01000002v1	15288354	15408801
PIZI01000002v1	15448990	15461581
PIZI01000002v1	15472737	15475430
PIZI01000002v1	15484325	15489062
PIZI01000002v1	15538800	15552586
PIZI01000002v1	15611186	15624762
PIZI01000002v1	15646482	15650078
PIZI01000002v1	15669657	15685713
PIZI01000002v1	15687744	15698051
PIZI01000002v1	15710944	15754203
PIZI01000002v1	15761728	15882051
PIZI01000002v1	15924239	15968497
PIZI01000002v1	15980079	15994285
PIZI01000002v1	15998502	16005519
PIZI01000002v1	16014921	16024241
PIZI01000002v1	16034371	16041841
PIZI01000002v1	16046630	16090613
PIZI01000002v1	16100080	16103479
PIZI01000002v1	16115061	16142940
PIZI01000002v1	16155111	16191291
PIZI01000002v1	16194510	16206395
PIZI01000002v1	16211015	16234255
PIZI01000002v1	16239975	16308091
PIZI01000002v1	16323588	16327399
PIZI01000002v1	16329609	16380123
PIZI01000002v1	16383298	16419919
PIZI01000002v1	16429929	16468052
PIZI01000002v1	16475986	16486647
PIZI01000002v1	16491701	16532837
PIZI01000002v1	16537333	16544821
PIZI01000002v1	16548284	16559082
PIZI01000002v1	16575280	16621173
PIZI01000002v1	16625973	16644385
PIZI01000002v1	16648075	16666367
PIZI01000002v1	16668535	16704586
PIZI01000002v1	16744202	16764234
PIZI01000002v1	16768302	16770919
PIZI01000002v1	16779255	16807847
PIZI01000002v1	16830696	16839375
PIZI01000002v1	16845765	16848760
PIZI01000002v1	16862390	16865689
PIZI01000002v1	16867754	16874373
PIZI01000002v1	16877846	16893575
PIZI01000002v1	16901028	16912327
PIZI01000002v1	16918536	16930681
PIZI01000002v1	16956632	16963380
PIZI01000002v1	16968500	16972710
PIZI01000002v1	16987742	16995207
PIZI01000002v1	16998965	17003341
PIZI01000002v1	17009604	17071633
PIZI01000002v1	17110572	17117231
PIZI01000002v1	17123284	17133237
PIZI01000002v1	17174382	17188532
PIZI01000002v1	17207379	17211594
PIZI01000002v1	17217868	17225357
PIZI01000002v1	17234875	17266059
PIZI01000002v1	17280724	17285347
PIZI01000002v1	17289104	17298700
PIZI01000002v1	17306064	17327543
PIZI01000002v1	17329668	17335893
PIZI01000002v1	17360462	17369524
PIZI01000002v1	17408382	17413940
PIZI01000002v1	17457673	17464064
PIZI01000002v1	17492104	17501109
PIZI01000002v1	17504074	17540789
PIZI01000002v1	17543538	17562994
PIZI01000002v1	17568434	17583813
PIZI01000002v1	17605605	17615693
PIZI01000002v1	17619808	17624183
PIZI01000002v1	17626978	17725251
PIZI01000002v1	17731708	17739943
PIZI01000002v1	17744816	17747293
PIZI01000002v1	17882610	17896891
PIZI01000002v1	17938096	17945045
PIZI01000002v1	17950131	17953927
PIZI01000002v1	17964720	17978215
PIZI01000002v1	17981484	18017659
PIZI01000002v1	18049437	18054973
PIZI01000002v1	18056700	18077501
PIZI01000002v1	18097068	18098949
PIZI01000002v1	18101928	18104881
PIZI01000002v1	18108871	18112151
PIZI01000002v1	18146442	18166899
PIZI01000002v1	18170774	18173625
PIZI01000002v1	18180069	18192247
PIZI01000002v1	18196764	18240082
PIZI01000002v1	18244085	18252547
PIZI01000002v1	18255634	18261337
PIZI01000002v1	18263751	18311145
PIZI01000002v1	18320784	18324242
PIZI01000002v1	18327304	18329597
PIZI01000002v1	18376078	18391233
PIZI01000002v1	18395859	18430533
PIZI01000002v1	18434476	18440633
PIZI01000002v1	18444728	18482718
PIZI01000002v1	18484672	18500264
PIZI01000002v1	18506516	18514725
PIZI01000002v1	18527324	18531216
PIZI01000002v1	18601118	18617793
PIZI01000002v1	18656616	18664101
PIZI01000002v1	18674620	18680181
PIZI01000002v1	18685973	18706531
PIZI01000002v1	18712950	18887497
PIZI01000002v1	18904667	18938762
PIZI01000002v1	18942363	18958181
PIZI01000002v1	18966102	18973323
PIZI01000002v1	18982424	18999519
PIZI01000002v1	19009650	19014357
PIZI01000002v1	19020539	19063534
PIZI01000002v1	19085107	19092011
PIZI01000002v1	19113545	19198418
PIZI01000002v1	19200572	19209377
PIZI01000002v1	19217727	19315711
PIZI01000002v1	19320917	19332995
PIZI01000002v1	19357502	19362716
PIZI01000002v1	19424404	19439566
PIZI01000002v1	19445244	19453197
PIZI01000002v1	19457858	19462397
PIZI01000002v1	19470401	19474736
PIZI01000002v1	19483220	19489455
PIZI01000002v1	19505358	19516365
PIZI01000002v1	19520565	19525321
PIZI01000002v1	19572266	19575419
PIZI01000002v1	19587312	19596533
PIZI01000002v1	19609053	19628916
PIZI01000002v1	19631028	19682424
PIZI01000002v1	19685004	19707677
PIZI01000002v1	19717708	19806140
PIZI01000002v1	19832139	19836447
PIZI01000002v1	19841490	19853217
PIZI01000002v1	19889988	19988489
PIZI01000002v1	19993628	19996773
PIZI01000002v1	20010093	20040424
PIZI01000002v1	20043198	20045279
PIZI01000002v1	20052117	20076919
PIZI01000002v1	20110450	20130761
PIZI01000002v1	20139992	20150384
PIZI01000002v1	20157422	20175068
PIZI01000002v1	20184120	20225129
PIZI01000002v1	20231067	20258780
PIZI01000002v1	20266166	20290199
PIZI01000002v1	20305800	20352953
PIZI01000002v1	20356696	20360617
PIZI01000002v1	20363576	20377589
PIZI01000002v1	20381930	20409205
PIZI01000002v1	20412924	20422055
PIZI01000002v1	20426320	20434617
PIZI01000002v1	20436942	20446833
PIZI01000002v1	20454090	20463348
PIZI01000002v1	20469523	20512516
PIZI01000002v1	20519967	20531604
PIZI01000002v1	20536586	20569437
PIZI01000002v1	20574818	20672633
PIZI01000002v1	20692082	20700235
PIZI01000002v1	20741528	20745060
PIZI01000002v1	20850029	20860733
PIZI01000002v1	20863374	20867232
PIZI01000002v1	20878036	20880835
PIZI01000002v1	20883402	20884849
PIZI01000002v1	20903018	20908118
PIZI01000002v1	20910778	20924577
PIZI01000002v1	20931954	20935559
PIZI01000002v1	20944244	20964983
PIZI01000002v1	20968311	20979690
PIZI01000002v1	20990954	20994917
PIZI01000002v1	20998911	21014206
PIZI01000002v1	21026232	21037435
PIZI01000002v1	21043354	21046855
PIZI01000002v1	21051886	21060995
PIZI01000002v1	21063328	21066466
PIZI01000002v1	21069963	21076079
PIZI01000002v1	21089753	21111893
PIZI01000002v1	21131550	21133994
PIZI01000002v1	21139034	21142173
PIZI01000002v1	21157192	21173051
PIZI01000002v1	21186723	21192515
PIZI01000002v1	21196110	21200079
PIZI01000002v1	21203389	21209312
PIZI01000002v1	21213288	21253859
PIZI01000002v1	21259550	21273588
PIZI01000002v1	21280095	21290389
PIZI01000002v1	21301462	21331507
PIZI01000002v1	21343046	21463593
PIZI01000002v1	21468613	21615651
PIZI01000002v1	21634384	21672416
PIZI01000002v1	21705597	21708765
PIZI01000002v1	21735498	21739247
PIZI01000002v1	21772126	21787797
PIZI01000002v1	21791736	21796164
PIZI01000002v1	21811004	21818627
PIZI01000002v1	21827780	21855259
PIZI01000002v1	21883780	21886886
PIZI01000002v1	21890460	21969684
PIZI01000002v1	21981861	21999683
PIZI01000002v1	22006067	22101003
PIZI01000002v1	22106137	22110035
PIZI01000002v1	22118420	22123163
PIZI01000002v1	22151188	22157391
PIZI01000002v1	22176440	22180839
PIZI01000002v1	22187166	22192134
PIZI01000002v1	22195160	22200550
PIZI01000002v1	22203609	22206875
PIZI01000002v1	22215212	22240477
PIZI01000002v1	22245481	22258694
PIZI01000002v1	22282604	22286945
PIZI01000002v1	22293220	22311431
PIZI01000002v1	22320598	22337438
PIZI01000002v1	22343007	22345865
PIZI01000002v1	22385616	22398017
PIZI01000002v1	22403052	22432280
PIZI01000002v1	22460832	22564867
PIZI01000002v1	22573616	22578847
PIZI01000002v1	22628850	22676435
PIZI01000002v1	22679327	22710343
PIZI01000002v1	22722956	22868193
PIZI01000002v1	22878364	22960843
PIZI01000002v1	22970300	23036459
PIZI01000002v1	23040038	23042511
PIZI01000002v1	23056106	23090416
PIZI01000002v1	23095052	23099893
PIZI01000002v1	23106930	23210062
PIZI01000002v1	23216591	23221470
PIZI01000002v1	23243987	23303944
PIZI01000002v1	23314138	23321111
PIZI01000002v1	23333637	23346541
PIZI01000002v1	23353937	23357666
PIZI01000002v1	23363260	23426907
PIZI01000002v1	23436328	23442375
PIZI01000002v1	23454886	23461567
PIZI01000002v1	23464048	23468932
PIZI01000002v1	23478412	23513428
PIZI01000002v1	23516625	23528201
PIZI01000002v1	23532141	23552467
PIZI01000002v1	23555652	23560827
PIZI01000002v1	23585832	23594113
PIZI01000002v1	23602654	23606908
PIZI01000002v1	23611964	23616364
PIZI01000002v1	23635241	23649444
PIZI01000002v1	23658012	23665231
PIZI01000002v1	23674820	23709219
PIZI01000002v1	23713210	23735281
PIZI01000002v1	23749756	23762513
PIZI01000002v1	23768086	23775912
PIZI01000002v1	23783046	23807390
PIZI01000002v1	23810657	23817901
PIZI01000002v1	23823378	23836959
PIZI01000002v1	23839423	23874317
PIZI01000002v1	23878027	23924344
PIZI01000002v1	23936024	24146362
PIZI01000002v1	24148360	24158765
PIZI01000002v1	24162848	24170068
PIZI01000002v1	24179477	24197405
PIZI01000002v1	24200630	24207993
PIZI01000002v1	24221036	24249900
PIZI01000002v1	24251385	24293979
PIZI01000002v1	24298414	24322182
PIZI01000002v1	24325338	24351819
PIZI01000002v1	24355708	24368431
PIZI01000002v1	24372665	24403541
PIZI01000002v1	24437734	24440337
PIZI01000002v1	24448232	24523879
PIZI01000002v1	24529934	24556963
PIZI01000002v1	24562497	24569125
PIZI01000002v1	24582263	24585823
PIZI01000002v1	24603904	24608117
PIZI01000002v1	24616633	24621741
PIZI01000002v1	24640917	24644793
PIZI01000002v1	24662476	24675988
PIZI01000002v1	24693189	24703211
PIZI01000002v1	24715554	24721735
PIZI01000002v1	24739258	24745331
PIZI01000002v1	24757166	24805531
PIZI01000002v1	24807770	24818217
PIZI01000002v1	24823149	24907017
PIZI01000002v1	24914936	24935867
PIZI01000002v1	24937938	24958016
PIZI01000002v1	24963994	25057845
PIZI01000002v1	25064071	25071424
PIZI01000002v1	25073228	25185582
PIZI01000002v1	25187089	25213998
PIZI01000002v1	25220237	25227091
PIZI01000002v1	25241320	25245487
PIZI01000002v1	25282768	25288247
PIZI01000002v1	25347008	25356779
PIZI01000002v1	25394134	25399928
PIZI01000002v1	25439037	25464449
PIZI01000002v1	25482442	25501425
PIZI01000002v1	25523428	25569265
PIZI01000002v1	25573326	25590962
PIZI01000002v1	25594094	25597972
PIZI01000002v1	25602308	25643960
PIZI01000002v1	25656738	25662483
PIZI01000002v1	25664830	25769905
PIZI01000002v1	25781362	25787213
PIZI01000002v1	25799628	25817683
PIZI01000002v1	25820168	25854820
PIZI01000002v1	25858527	25877597
PIZI01000002v1	25880033	25946748
PIZI01000002v1	25954794	25973395
PIZI01000002v1	25980304	26029591
PIZI01000002v1	26035374	26076971
PIZI01000002v1	26087109	26196267
PIZI01000002v1	26200201	26208895
PIZI01000002v1	26216964	26223356
PIZI01000002v1	26226126	26241870
PIZI01000002v1	26246213	26697407
PIZI01000002v1	26702204	26865349
PIZI01000002v1	26870867	26881363
PIZI01000002v1	26888490	27200901
PIZI01000002v1	27210760	27265251
PIZI01000002v1	27269466	27310133
PIZI01000002v1	27317842	27328211
PIZI01000002v1	27331006	27359757
PIZI01000002v1	27383382	27388143
PIZI01000002v1	27398246	27523231
PIZI01000003v1	1	36827
PIZI01000003v1	42485	47121
PIZI01000003v1	52982	70164
PIZI01000003v1	72826	161986
PIZI01000003v1	165547	305061
PIZI01000003v1	313928	325245
PIZI01000003v1	332396	346661
PIZI01000003v1	356325	472861
PIZI01000003v1	478953	502938
PIZI01000003v1	546692	555195
PIZI01000003v1	593430	598035
PIZI01000003v1	607670	613595
PIZI01000003v1	623427	697185
PIZI01000003v1	740180	748342
PIZI01000003v1	766688	769825
PIZI01000003v1	801692	813570
PIZI01000003v1	819139	821568
PIZI01000003v1	829559	834069
PIZI01000003v1	845693	855927
PIZI01000003v1	869210	873417
PIZI01000003v1	894833	899152
PIZI01000003v1	950818	987727
PIZI01000003v1	992138	1015857
PIZI01000003v1	1020894	1026341
PIZI01000003v1	1032382	1038133
PIZI01000003v1	1040642	1059024
PIZI01000003v1	1065838	1072471
PIZI01000003v1	1266820	1275521
PIZI01000003v1	1378820	1459769
PIZI01000003v1	1520132	1524693
PIZI01000003v1	1608276	1616727
PIZI01000003v1	1690888	1712631
PIZI01000003v1	1715474	1731485
PIZI01000003v1	1741788	1750686
PIZI01000003v1	1782578	1790301
PIZI01000003v1	1799304	1800737
PIZI01000003v1	1803894	1821421
PIZI01000003v1	1834332	1940944
PIZI01000003v1	1942299	1948910
PIZI01000003v1	1951249	1965625
PIZI01000003v1	2002017	2012158
PIZI01000003v1	2016548	2043521
PIZI01000003v1	2046771	2099329
PIZI01000003v1	2106504	2145811
PIZI01000003v1	2148204	2156233
PIZI01000003v1	2159200	2199531
PIZI01000003v1	2206804	2218374
PIZI01000003v1	2223660	2234505
PIZI01000003v1	2240428	2299560
PIZI01000003v1	2302580	2312475
PIZI01000003v1	2320446	2326605
PIZI01000003v1	2333118	2338570
PIZI01000003v1	2340909	2352696
PIZI01000003v1	2362972	2377941
PIZI01000003v1	2386564	2413143
PIZI01000003v1	2419326	2428471
PIZI01000003v1	2434870	2445076
PIZI01000003v1	2456464	2459539
PIZI01000003v1	2462450	2528219
PIZI01000003v1	2539171	2548583
PIZI01000003v1	2555462	2571316
PIZI01000003v1	2572950	2657451
PIZI01000003v1	2659042	2662247
PIZI01000003v1	2664358	2676533
PIZI01000003v1	2683556	2702561
PIZI01000003v1	2710748	2800243
PIZI01000003v1	2805452	2841175
PIZI01000003v1	2882868	2925225
PIZI01000003v1	2931754	2952574
PIZI01000003v1	2958384	3008949
PIZI01000003v1	3013119	3076693
PIZI01000003v1	3083464	3116975
PIZI01000003v1	3124878	3176131
PIZI01000003v1	3208862	3220813
PIZI01000003v1	3224292	3228303
PIZI01000003v1	3238776	3247468
PIZI01000003v1	3249478	3261556
PIZI01000003v1	3264375	3276435
PIZI01000003v1	3278876	3290359
PIZI01000003v1	3300178	3304647
PIZI01000003v1	3349626	3397087
PIZI01000003v1	3403408	3442297
PIZI01000003v1	3457374	3463969
PIZI01000003v1	3467132	3485895
PIZI01000003v1	3488781	3522269
PIZI01000003v1	3524960	3543071
PIZI01000003v1	3546897	3564583
PIZI01000003v1	3571120	3594517
PIZI01000003v1	3598202	3702554
PIZI01000003v1	3724262	3861936
PIZI01000003v1	3870392	3889775
PIZI01000003v1	3893048	3895930
PIZI01000003v1	3910894	3913659
PIZI01000003v1	3921658	3924238
PIZI01000003v1	3934029	3951413
PIZI01000003v1	3969368	3972821
PIZI01000003v1	4062716	4069495
PIZI01000003v1	4213428	4217374
PIZI01000003v1	4219748	4227303
PIZI01000003v1	4229444	4237601
PIZI01000003v1	4272524	4280483
PIZI01000003v1	4282522	4287509
PIZI01000003v1	4295762	4298289
PIZI01000003v1	4306460	4309507
PIZI01000003v1	4334724	4340686
PIZI01000003v1	4366398	4376205
PIZI01000003v1	4382710	4386206
PIZI01000003v1	4390767	4412875
PIZI01000003v1	4418570	4426921
PIZI01000003v1	4429577	4441823
PIZI01000003v1	4475928	4484091
PIZI01000003v1	4489234	4493954
PIZI01000003v1	4506303	4515433
PIZI01000003v1	4518144	4556050
PIZI01000003v1	4561020	4563113
PIZI01000003v1	4568490	4582175
PIZI01000003v1	4607364	4610525
PIZI01000003v1	4613760	4622886
PIZI01000003v1	4624979	4661199
PIZI01000003v1	4678998	4699585
PIZI01000003v1	4733180	4735969
PIZI01000003v1	4765242	4780157
PIZI01000003v1	4782234	4785561
PIZI01000003v1	4792722	4794359
PIZI01000003v1	4823884	4827435
PIZI01000003v1	4829261	4831603
PIZI01000003v1	4870150	4883405
PIZI01000003v1	4892934	4930064
PIZI01000003v1	4933324	4938616
PIZI01000003v1	4956116	4958417
PIZI01000003v1	5012028	5014161
PIZI01000003v1	5038388	5040744
PIZI01000003v1	5047506	5074346
PIZI01000003v1	5077332	5125895
PIZI01000003v1	5133012	5152571
PIZI01000003v1	5170016	5223979
PIZI01000003v1	5227968	5254015
PIZI01000003v1	5260242	5289579
PIZI01000003v1	5308161	5311329
PIZI01000003v1	5321270	5330729
PIZI01000003v1	5332964	5357831
PIZI01000003v1	5394226	5442522
PIZI01000003v1	5448376	5470295
PIZI01000003v1	5478543	5483053
PIZI01000003v1	5489968	5555234
PIZI01000003v1	5557647	5560026
PIZI01000003v1	5567122	5576511
PIZI01000003v1	5582975	5591267
PIZI01000003v1	5616092	5621183
PIZI01000003v1	5629167	5657117
PIZI01000003v1	5676244	5679424
PIZI01000003v1	5684982	5688350
PIZI01000003v1	5722861	5734003
PIZI01000003v1	5741526	5848481
PIZI01000003v1	5850610	5854349
PIZI01000003v1	5868000	5875505
PIZI01000003v1	5890095	5905833
PIZI01000003v1	5910190	5918388
PIZI01000003v1	5931268	5933132
PIZI01000003v1	5936894	5946239
PIZI01000003v1	5956763	5979190
PIZI01000003v1	5995612	6012006
PIZI01000003v1	6017688	6021339
PIZI01000003v1	6085366	6087104
PIZI01000003v1	6100108	6102335
PIZI01000003v1	6112842	6143613
PIZI01000003v1	6151690	6212307
PIZI01000003v1	6289829	6294233
PIZI01000003v1	6297744	6299879
PIZI01000003v1	6302892	6309007
PIZI01000003v1	6317618	6332339
PIZI01000003v1	6338796	6423135
PIZI01000003v1	6427014	6512295
PIZI01000003v1	6525198	6569695
PIZI01000003v1	6584761	6591933
PIZI01000003v1	6609795	6612863
PIZI01000003v1	6620462	6624271
PIZI01000003v1	6640165	6644235
PIZI01000003v1	6664094	6692207
PIZI01000003v1	6695460	6710889
PIZI01000003v1	6720063	6749264
PIZI01000003v1	6752026	6770764
PIZI01000003v1	6774583	6810547
PIZI01000003v1	6815074	6858345
PIZI01000003v1	6861423	6875225
PIZI01000003v1	6883854	6893763
PIZI01000003v1	6898145	6906353
PIZI01000003v1	6915526	6928134
PIZI01000003v1	7015910	7019855
PIZI01000003v1	7026964	7043539
PIZI01000003v1	7047680	7051387
PIZI01000003v1	7096996	7099472
PIZI01000003v1	7111020	7126729
PIZI01000003v1	7145469	7150721
PIZI01000003v1	7171200	7187929
PIZI01000003v1	7189588	7242939
PIZI01000003v1	7249178	7280899
PIZI01000003v1	7284918	7311401
PIZI01000003v1	7314356	7343439
PIZI01000003v1	7348062	7382533
PIZI01000003v1	7386481	7424139
PIZI01000003v1	7431437	7489480
PIZI01000003v1	7500734	7535299
PIZI01000003v1	7539352	7555525
PIZI01000003v1	7559941	7562809
PIZI01000003v1	7578092	7600775
PIZI01000003v1	7604856	7622683
PIZI01000003v1	7627653	7652797
PIZI01000003v1	7668798	7670827
PIZI01000003v1	7701511	7709741
PIZI01000003v1	7721926	7730267
PIZI01000003v1	7769772	7774414
PIZI01000003v1	7783288	7791517
PIZI01000003v1	7889343	7902689
PIZI01000003v1	7948400	7969163
PIZI01000003v1	7987332	7991445
PIZI01000003v1	8015994	8019802
PIZI01000003v1	8057030	8100433
PIZI01000003v1	8110556	8192395
PIZI01000003v1	8198350	8221413
PIZI01000003v1	8227591	8253361
PIZI01000003v1	8256583	8259627
PIZI01000003v1	8265168	8267361
PIZI01000003v1	8271018	8276407
PIZI01000003v1	8305389	8308831
PIZI01000003v1	8314346	8315939
PIZI01000003v1	8353705	8398934
PIZI01000003v1	8413923	8429558
PIZI01000003v1	8433129	8442709
PIZI01000003v1	8445322	8493559
PIZI01000003v1	8517128	8522181
PIZI01000003v1	8532486	8536360
PIZI01000003v1	8544182	8575537
PIZI01000003v1	8590864	8595338
PIZI01000003v1	8599003	8649685
PIZI01000003v1	8653377	8662783
PIZI01000003v1	8718186	8720751
PIZI01000003v1	8755952	8759467
PIZI01000003v1	8795306	8808663
PIZI01000003v1	8821354	8826245
PIZI01000003v1	8828792	8893577
PIZI01000003v1	8905532	8907271
PIZI01000003v1	8912358	8916367
PIZI01000003v1	8926315	8947942
PIZI01000003v1	8950204	9006115
PIZI01000003v1	9016936	9049307
PIZI01000003v1	9059598	9108141
PIZI01000003v1	9111197	9113433
PIZI01000003v1	9125348	9138011
PIZI01000003v1	9158173	9207341
PIZI01000003v1	9215267	9221419
PIZI01000003v1	9228755	9238423
PIZI01000003v1	9251734	9289815
PIZI01000003v1	9295776	9304253
PIZI01000003v1	9309731	9320068
PIZI01000003v1	9327965	9364852
PIZI01000003v1	9370285	9376796
PIZI01000003v1	9379629	9410429
PIZI01000003v1	9433783	9436674
PIZI01000003v1	9439196	9448039
PIZI01000003v1	9450724	9475463
PIZI01000003v1	9489072	9501082
PIZI01000003v1	9507345	9528375
PIZI01000003v1	9534304	9560583
PIZI01000003v1	9571552	9611239
PIZI01000003v1	9618314	9659773
PIZI01000003v1	9663012	9724880
PIZI01000003v1	9729844	9732593
PIZI01000003v1	9742446	9766813
PIZI01000003v1	9805284	9817469
PIZI01000003v1	9845224	9948629
PIZI01000003v1	9966759	10001831
PIZI01000003v1	10007711	10021369
PIZI01000003v1	10024572	10033313
PIZI01000003v1	10037230	10052081
PIZI01000003v1	10056778	10098231
PIZI01000003v1	10103849	10164249
PIZI01000003v1	10178538	10180563
PIZI01000003v1	10189622	10191961
PIZI01000003v1	10211548	10227065
PIZI01000003v1	10238316	10267290
PIZI01000003v1	10270674	10306452
PIZI01000003v1	10310516	10321774
PIZI01000003v1	10324272	10334919
PIZI01000003v1	10342332	10349582
PIZI01000003v1	10382278	10396368
PIZI01000003v1	10419387	10427081
PIZI01000003v1	10436515	10484073
PIZI01000003v1	10500223	10508200
PIZI01000003v1	10515660	10524549
PIZI01000003v1	10552080	10570765
PIZI01000003v1	10587974	10603969
PIZI01000003v1	10610296	10617616
PIZI01000003v1	10662411	10673563
PIZI01000003v1	10678529	10688831
PIZI01000003v1	10692559	10695729
PIZI01000003v1	10717317	10721219
PIZI01000003v1	10725036	10728372
PIZI01000003v1	10758091	10761915
PIZI01000003v1	10771071	10791461
PIZI01000003v1	10795954	10800956
PIZI01000003v1	10805189	10808813
PIZI01000003v1	10821066	10829090
PIZI01000003v1	10857461	10876779
PIZI01000003v1	10880824	10905771
PIZI01000003v1	10908340	10966039
PIZI01000003v1	10979795	10983263
PIZI01000003v1	11016141	11026278
PIZI01000003v1	11031356	11044222
PIZI01000003v1	11057233	11063259
PIZI01000003v1	11076392	11084598
PIZI01000003v1	11098942	11106290
PIZI01000003v1	11112792	11124745
PIZI01000003v1	11127721	11161541
PIZI01000003v1	11163099	11165743
PIZI01000003v1	11183824	11188196
PIZI01000003v1	11191176	11193766
PIZI01000003v1	11209610	11225507
PIZI01000003v1	11229036	11244195
PIZI01000003v1	11257884	11303084
PIZI01000003v1	11313203	11338658
PIZI01000003v1	11341534	11383548
PIZI01000003v1	11387961	11469057
PIZI01000003v1	11476884	11515807
PIZI01000003v1	11520634	11535730
PIZI01000003v1	11547999	11564264
PIZI01000003v1	11570979	11580184
PIZI01000003v1	11585330	11624878
PIZI01000003v1	11628636	11651491
PIZI01000003v1	11661516	11759432
PIZI01000003v1	11767064	11786711
PIZI01000003v1	11791466	11800511
PIZI01000003v1	11806809	11842614
PIZI01000003v1	11862895	11866061
PIZI01000003v1	11875004	11889995
PIZI01000003v1	11898554	11933358
PIZI01000003v1	11936697	11967230
PIZI01000003v1	11976590	12003099
PIZI01000003v1	12015194	12043001
PIZI01000003v1	12048614	12109567
PIZI01000003v1	12116954	12139039
PIZI01000003v1	12145304	12176124
PIZI01000003v1	12182506	12271313
PIZI01000003v1	12276087	12279485
PIZI01000003v1	12284774	12292641
PIZI01000003v1	12354938	12364411
PIZI01000003v1	12379612	12388870
PIZI01000003v1	12413038	12428251
PIZI01000003v1	12465686	12525843
PIZI01000003v1	12545212	12550957
PIZI01000003v1	12591583	12596327
PIZI01000003v1	12624216	12629181
PIZI01000003v1	12635108	12641697
PIZI01000003v1	12656117	12667247
PIZI01000003v1	12708738	12717853
PIZI01000003v1	12742475	12784948
PIZI01000003v1	12793356	12822011
PIZI01000003v1	12835963	12890121
PIZI01000003v1	12899699	12912552
PIZI01000003v1	12918528	12960308
PIZI01000003v1	12968122	12977924
PIZI01000003v1	12989034	13000098
PIZI01000003v1	13003329	13016581
PIZI01000003v1	13027233	13042709
PIZI01000003v1	13075048	13079991
PIZI01000003v1	13085848	13117421
PIZI01000003v1	13120480	13170129
PIZI01000003v1	13180042	13192322
PIZI01000003v1	13196772	13219791
PIZI01000003v1	13223524	13234961
PIZI01000003v1	13237462	13263479
PIZI01000003v1	13325582	13329925
PIZI01000003v1	13358451	13374971
PIZI01000003v1	13406906	13434602
PIZI01000003v1	13437868	13455047
PIZI01000003v1	13465028	13468891
PIZI01000003v1	13482772	13501653
PIZI01000003v1	13505647	13517664
PIZI01000003v1	13525903	13636532
PIZI01000003v1	13644474	13665036
PIZI01000003v1	13678951	13702311
PIZI01000003v1	13707068	13729165
PIZI01000003v1	13736815	13751019
PIZI01000003v1	13765066	13799042
PIZI01000003v1	13803940	13809386
PIZI01000003v1	13813392	13820351
PIZI01000003v1	13824542	13875797
PIZI01000003v1	13901420	13929607
PIZI01000003v1	13936881	13946641
PIZI01000003v1	13950060	13967937
PIZI01000003v1	13985638	14011570
PIZI01000003v1	14019107	14041496
PIZI01000003v1	14046672	14062010
PIZI01000003v1	14073118	14077154
PIZI01000003v1	14090896	14096585
PIZI01000003v1	14099226	14114279
PIZI01000003v1	14127064	14161117
PIZI01000003v1	14181060	14183143
PIZI01000003v1	14187333	14198580
PIZI01000003v1	14208540	14216597
PIZI01000003v1	14221182	14223009
PIZI01000003v1	14251007	14276339
PIZI01000003v1	14288596	14292446
PIZI01000003v1	14306736	14326345
PIZI01000003v1	14339170	14342449
PIZI01000003v1	14344250	14389947
PIZI01000003v1	14396296	14423378
PIZI01000003v1	14427772	14438341
PIZI01000003v1	14499666	14515709
PIZI01000003v1	14532442	14667809
PIZI01000003v1	14675449	14718667
PIZI01000003v1	14723754	14763919
PIZI01000003v1	14779962	14784397
PIZI01000003v1	14792686	14797704
PIZI01000003v1	14802148	14810835
PIZI01000003v1	15103137	15108571
PIZI01000003v1	15110781	15130672
PIZI01000003v1	15136894	15197180
PIZI01000003v1	15199465	15210479
PIZI01000003v1	15219036	15231311
PIZI01000003v1	15237116	15271835
PIZI01000003v1	15279898	15351517
PIZI01000003v1	15363171	15575467
PIZI01000003v1	15578948	15649791
PIZI01000003v1	15657130	15661561
PIZI01000003v1	15675372	15704419
PIZI01000003v1	15709350	15712523
PIZI01000003v1	15720661	15746893
PIZI01000003v1	15789582	15864827
PIZI01000003v1	15872258	15885057
PIZI01000003v1	15890434	15895785
PIZI01000003v1	15929296	15933483
PIZI01000003v1	15939104	15955040
PIZI01000003v1	15971287	16115588
PIZI01000003v1	16119873	16136159
PIZI01000003v1	16144070	16148133
PIZI01000003v1	16151310	16194193
PIZI01000003v1	16197506	16204252
PIZI01000003v1	16244202	16288879
PIZI01000003v1	16296666	16343268
PIZI01000003v1	16346034	16378197
PIZI01000003v1	16382634	16389929
PIZI01000003v1	16396798	16408087
PIZI01000003v1	16409842	16437829
PIZI01000003v1	16441756	16496499
PIZI01000003v1	16502545	16527071
PIZI01000003v1	16537724	16555008
PIZI01000003v1	16558302	16563463
PIZI01000003v1	16568537	16597255
PIZI01000003v1	16599980	16602795
PIZI01000003v1	16611496	16633557
PIZI01000003v1	16640880	16718107
PIZI01000003v1	16732970	16774513
PIZI01000003v1	16777350	16786582
PIZI01000003v1	16796481	16832053
PIZI01000003v1	16846848	16885530
PIZI01000003v1	16891370	16930189
PIZI01000003v1	16941388	16947180
PIZI01000003v1	16954836	17480083
PIZI01000003v1	17484648	17490933
PIZI01000003v1	17516305	17526515
PIZI01000003v1	17538368	17545663
PIZI01000003v1	17552338	17560959
PIZI01000003v1	17563034	17583243
PIZI01000003v1	17585654	17596711
PIZI01000003v1	17609306	17619721
PIZI01000003v1	17623126	17628749
PIZI01000003v1	17632619	17639133
PIZI01000003v1	17641696	17659303
PIZI01000003v1	17661873	17674645
PIZI01000003v1	17679311	17870619
PIZI01000003v1	17874316	17921263
PIZI01000003v1	17933944	17937466
PIZI01000003v1	17942689	17986894
PIZI01000003v1	17995233	18019488
PIZI01000003v1	18022866	18034883
PIZI01000003v1	18039022	18619654
PIZI01000003v1	18623462	18627729
PIZI01000003v1	18634098	18650338
PIZI01000003v1	18663290	18671456
PIZI01000003v1	18682558	18691803
PIZI01000003v1	18707482	18746295
PIZI01000003v1	18749572	18761332
PIZI01000003v1	18764738	18773691
PIZI01000003v1	18776900	18783483
PIZI01000003v1	18785208	18807463
PIZI01000003v1	18833709	19081441
PIZI01000003v1	19083052	19093645
PIZI01000003v1	19109512	19141749
PIZI01000003v1	19146446	19170923
PIZI01000003v1	19181626	19213652
PIZI01000003v1	19218068	19229677
PIZI01000003v1	19243032	19250609
PIZI01000003v1	19279694	19283943
PIZI01000003v1	19299865	19304355
PIZI01000003v1	19356110	19378225
PIZI01000003v1	19382686	19385575
PIZI01000003v1	19388650	19395987
PIZI01000003v1	19399398	19403691
PIZI01000003v1	19411172	19447027
PIZI01000003v1	19457200	19489279
PIZI01000003v1	19492586	19517008
PIZI01000003v1	19519686	19526271
PIZI01000003v1	19530260	19543179
PIZI01000003v1	19546801	19623622
PIZI01000003v1	19628092	19634807
PIZI01000003v1	19637931	19644587
PIZI01000003v1	19650976	19666855
PIZI01000003v1	19668910	19677041
PIZI01000003v1	19698348	19702351
PIZI01000003v1	19711583	19715841
PIZI01000003v1	19735536	19751800
PIZI01000003v1	19753436	19760905
PIZI01000003v1	19762590	19779272
PIZI01000003v1	19781784	19817414
PIZI01000003v1	19819385	19835629
PIZI01000003v1	19839940	19864085
PIZI01000003v1	19896514	19938785
PIZI01000003v1	19942116	19950669
PIZI01000003v1	19953398	20010977
PIZI01000003v1	20017156	20031603
PIZI01000003v1	20037731	20042322
PIZI01000003v1	20072820	20074570
PIZI01000003v1	20098296	20112091
PIZI01000003v1	20114482	20130707
PIZI01000003v1	20132631	20155330
PIZI01000003v1	20159146	20162005
PIZI01000003v1	20195080	20221537
PIZI01000003v1	20230636	20287819
PIZI01000003v1	20289119	20342000
PIZI01000003v1	20348689	20401589
PIZI01000003v1	20416950	20453054
PIZI01000003v1	20455839	20490575
PIZI01000003v1	20501650	20525079
PIZI01000003v1	20528532	20554989
PIZI01000003v1	20557201	20576849
PIZI01000003v1	20582540	20591079
PIZI01000003v1	20594824	20615253
PIZI01000003v1	20653461	20689564
PIZI01000003v1	20699106	20752782
PIZI01000003v1	20764971	20772957
PIZI01000003v1	20777788	20791683
PIZI01000003v1	20795186	20829869
PIZI01000003v1	20849264	20853601
PIZI01000003v1	20896418	20913969
PIZI01000003v1	20920508	20960953
PIZI01000003v1	20981178	20989344
PIZI01000003v1	21000482	21008641
PIZI01000003v1	21013958	21054545
PIZI01000003v1	21057356	21074867
PIZI01000003v1	21085975	21114125
PIZI01000003v1	21118329	21124118
PIZI01000003v1	21129268	21152617
PIZI01000003v1	21164863	21169413
PIZI01000003v1	21173448	21186074
PIZI01000003v1	21198022	21210029
PIZI01000003v1	21215168	21217901
PIZI01000003v1	21233253	21240471
PIZI01000003v1	21242251	21249767
PIZI01000003v1	21263452	21295055
PIZI01000003v1	21298892	21303109
PIZI01000003v1	21310004	21328926
PIZI01000003v1	21350084	21352622
PIZI01000003v1	21355412	21368685
PIZI01000003v1	21384956	21397733
PIZI01000003v1	21430810	21537574
PIZI01000003v1	21549492	21660289
PIZI01000003v1	21663713	21675064
PIZI01000003v1	21678152	21703017
PIZI01000003v1	21707652	21717139
PIZI01000003v1	21722915	21746338
PIZI01000003v1	21749632	21755997
PIZI01000003v1	21758310	21764368
PIZI01000003v1	21776767	21788621
PIZI01000003v1	21820034	21822230
PIZI01000003v1	21824537	21827822
PIZI01000003v1	21831288	21833846
PIZI01000003v1	21835686	21857998
PIZI01000003v1	21863359	21876448
PIZI01000003v1	21880592	21891242
PIZI01000003v1	21893076	21955530
PIZI01000003v1	21960960	21964849
PIZI01000003v1	21968748	22034187
PIZI01000003v1	22042470	22044777
PIZI01000003v1	22057820	22061841
PIZI01000003v1	22101998	22108458
PIZI01000003v1	22173210	22177043
PIZI01000003v1	22182640	22186442
PIZI01000003v1	22189018	22192143
PIZI01000003v1	22194510	22202473
PIZI01000003v1	22234176	22237991
PIZI01000003v1	22272814	22283561
PIZI01000003v1	22294652	22308231
PIZI01000003v1	22319442	22329465
PIZI01000003v1	22341543	22348915
PIZI01000003v1	22358875	22372159
PIZI01000003v1	22381554	22389233
PIZI01000003v1	22427152	22444764
PIZI01000003v1	22451876	22472907
PIZI01000003v1	22480422	22483691
PIZI01000003v1	22494706	22501955
PIZI01000003v1	22512476	22540897
PIZI01000003v1	22544744	22558297
PIZI01000003v1	22562152	22623905
PIZI01000003v1	22655434	22658105
PIZI01000003v1	22696102	22711045
PIZI01000003v1	22715388	22725315
PIZI01000003v1	22727926	22734947
PIZI01000003v1	22752624	22770793
PIZI01000003v1	22774346	22776829
PIZI01000003v1	22792872	22797045
PIZI01000003v1	22803622	22810131
PIZI01000003v1	22813786	22816579
PIZI01000003v1	22823225	22825629
PIZI01000003v1	22828160	22837855
PIZI01000003v1	22842224	22851479
PIZI01000003v1	22859642	22870969
PIZI01000003v1	22875858	22893531
PIZI01000003v1	22953135	22962833
PIZI01000003v1	22970292	23013123
PIZI01000003v1	23075774	23079362
PIZI01000003v1	23084438	23091527
PIZI01000003v1	23135025	23138811
PIZI01000003v1	23146506	23148290
PIZI01000003v1	23169528	23207651
PIZI01000003v1	23210920	23257159
PIZI01000003v1	23261038	23307019
PIZI01000003v1	23315625	23322957
PIZI01000003v1	23327254	23334834
PIZI01000003v1	23410723	23428059
PIZI01000003v1	23444044	23446359
PIZI01000003v1	23463868	23466951
PIZI01000003v1	23474104	23547903
PIZI01000003v1	23551153	23582720
PIZI01000003v1	23587567	23624151
PIZI01000003v1	23626304	23643919
PIZI01000003v1	23647207	23652577
PIZI01000003v1	23655700	23675007
PIZI01000003v1	23682338	23689069
PIZI01000003v1	23693959	23704697
PIZI01000003v1	23727167	23731897
PIZI01000003v1	23743666	23748574
PIZI01000003v1	23836784	23849091
PIZI01000003v1	23869949	23874071
PIZI01000003v1	23902758	23910688
PIZI01000003v1	23912912	23919975
PIZI01000003v1	23933786	23939407
PIZI01000003v1	23954806	23959009
PIZI01000003v1	23981398	23987762
PIZI01000003v1	24006912	24026401
PIZI01000003v1	24032306	24038493
PIZI01000003v1	24043426	24048196
PIZI01000003v1	24053432	24067271
PIZI01000003v1	24071584	24113165
PIZI01000003v1	24153468	24178276
PIZI01000003v1	24180586	24258571
PIZI01000003v1	24260442	24263975
PIZI01000003v1	24274811	24285307
PIZI01000003v1	24288650	24312905
PIZI01000003v1	24315310	24331643
PIZI01000003v1	24333758	24336807
PIZI01000003v1	24361702	24370485
PIZI01000003v1	24389917	24397152
PIZI01000003v1	24399912	24402736
PIZI01000003v1	24406712	24421425
PIZI01000003v1	24516516	24520481
PIZI01000003v1	24523594	24530127
PIZI01000003v1	24540092	24559065
PIZI01000003v1	24568550	24574103
PIZI01000003v1	24580376	24587459
PIZI01000003v1	24589450	24618325
PIZI01000003v1	24626717	24635547
PIZI01000003v1	24637434	24652035
PIZI01000003v1	24657892	24708637
PIZI01000003v1	24714976	24725935
PIZI01000003v1	24731528	24742313
PIZI01000003v1	24746936	24757791
PIZI01000003v1	24824848	24830549
PIZI01000003v1	24873888	24883727
PIZI01000003v1	24886904	24914265
PIZI01000003v1	24920108	24925619
PIZI01000003v1	24943279	24945615
PIZI01000003v1	24970951	24975763
PIZI01000003v1	24987144	25120691
PIZI01000003v1	25126124	25139385
PIZI01000003v1	25177666	25182905
PIZI01000003v1	25241348	25250420
PIZI01000003v1	25254286	25257583
PIZI01000003v1	25261563	25287273
PIZI01000003v1	25289678	25300335
PIZI01000003v1	25302584	25309271
PIZI01000003v1	25339876	25345415
PIZI01000003v1	25363610	25372495
PIZI01000003v1	25406504	25442571
PIZI01000003v1	25448657	25456544
PIZI01000003v1	25458707	25463628
PIZI01000003v1	25465974	25490807
PIZI01000003v1	25494656	25502685
PIZI01000003v1	25509298	25533975
PIZI01000003v1	25536190	25589754
[truncated: 27,430 more rows]

## Sheet: Supp_Data_S3
SUPPLEMENTARY DATA S3: Day 1 PMD coordinates (petMar3)
chr	start	end
PIZI01000001v1	1	162985
PIZI01000001v1	164921	203398
PIZI01000001v1	206536	312473
PIZI01000001v1	316879	339451
PIZI01000001v1	346837	390230
PIZI01000001v1	393246	448121
PIZI01000001v1	451535	521095
PIZI01000001v1	526944	536869
PIZI01000001v1	543608	587973
PIZI01000001v1	592369	621812
PIZI01000001v1	623993	715914
PIZI01000001v1	718516	742797
PIZI01000001v1	749240	758071
PIZI01000001v1	764828	786247
PIZI01000001v1	789648	799229
PIZI01000001v1	807928	1095091
PIZI01000001v1	1107796	1121745
PIZI01000001v1	1139833	1180494
PIZI01000001v1	1183256	1226261
PIZI01000001v1	1230512	1271745
PIZI01000001v1	1274715	1333159
PIZI01000001v1	1346610	1365337
PIZI01000001v1	1371308	1378845
PIZI01000001v1	1383681	1397029
PIZI01000001v1	1420986	1423351
PIZI01000001v1	1431644	1442315
PIZI01000001v1	1486196	1490631
PIZI01000001v1	1498932	1508529
PIZI01000001v1	1513642	1516703
PIZI01000001v1	1531602	1550709
PIZI01000001v1	1559840	1565263
PIZI01000001v1	1612846	1622744
PIZI01000001v1	1657799	1662134
PIZI01000001v1	1708260	1721714
PIZI01000001v1	1755042	1791809
PIZI01000001v1	1796166	1802597
PIZI01000001v1	2011185	2039507
PIZI01000001v1	2042044	2048097
PIZI01000001v1	2052414	2166435
PIZI01000001v1	2171158	2175267
PIZI01000001v1	2186366	2196707
PIZI01000001v1	2202562	2206758
PIZI01000001v1	2228648	2230975
PIZI01000001v1	2236150	2244146
PIZI01000001v1	2247864	2249923
PIZI01000001v1	2255776	2275587
PIZI01000001v1	2294260	2298897
PIZI01000001v1	2303220	2319159
PIZI01000001v1	2333624	2340353
PIZI01000001v1	2419855	2453011
PIZI01000001v1	2459656	2475096
PIZI01000001v1	2479414	2503937
PIZI01000001v1	2514635	2523027
PIZI01000001v1	2537193	2567969
PIZI01000001v1	2572916	2581101
PIZI01000001v1	2590822	2593991
PIZI01000001v1	2601773	2604765
PIZI01000001v1	2612916	2637799
PIZI01000001v1	2668612	2676761
PIZI01000001v1	2722744	2728531
PIZI01000001v1	2738104	2742575
PIZI01000001v1	2752560	2757311
PIZI01000001v1	2764264	2767348
PIZI01000001v1	2773722	2782095
PIZI01000001v1	2800193	2804875
PIZI01000001v1	2860248	2865915
PIZI01000001v1	2884452	2889659
PIZI01000001v1	2924343	2930953
PIZI01000001v1	2960292	2965021
PIZI01000001v1	2974540	3000511
PIZI01000001v1	3004998	3019039
PIZI01000001v1	3022224	3026531
PIZI01000001v1	3031017	3048527
PIZI01000001v1	3089686	3092898
PIZI01000001v1	3121223	3125544
PIZI01000001v1	3132320	3141919
PIZI01000001v1	3158867	3162096
PIZI01000001v1	3170767	3181901
PIZI01000001v1	3185172	3204326
PIZI01000001v1	3217342	3220824
PIZI01000001v1	3239294	3258527
PIZI01000001v1	3269037	3274123
PIZI01000001v1	3291036	3294094
PIZI01000001v1	3373720	3377349
PIZI01000001v1	3430286	3434118
PIZI01000001v1	3547574	3630319
PIZI01000001v1	3640856	3737783
PIZI01000001v1	3754512	3777656
PIZI01000001v1	3805996	3808935
PIZI01000001v1	3810139	3815528
PIZI01000001v1	3882094	3889522
PIZI01000001v1	3894334	3944228
PIZI01000001v1	3952852	4031157
PIZI01000001v1	4033226	4072744
PIZI01000001v1	4076697	4293714
PIZI01000001v1	4302554	4314275
PIZI01000001v1	4319000	4456253
PIZI01000001v1	4470328	4474061
PIZI01000001v1	4511835	4562443
PIZI01000001v1	4591710	4597603
PIZI01000001v1	4612343	4625461
PIZI01000001v1	4639104	4729667
PIZI01000001v1	4734030	4902793
PIZI01000001v1	4921322	4932539
PIZI01000001v1	4939920	4942402
PIZI01000001v1	4946046	4976526
PIZI01000001v1	4991447	5037762
PIZI01000001v1	5058340	5070279
PIZI01000001v1	5084350	5091845
PIZI01000001v1	5102058	5109367
PIZI01000001v1	5115901	5124399
PIZI01000001v1	5145516	5157365
PIZI01000001v1	5186420	5189443
PIZI01000001v1	5198666	5202041
PIZI01000001v1	5225806	5231737
PIZI01000001v1	5264438	5268341
PIZI01000001v1	5288970	5321358
PIZI01000001v1	5322436	5339513
PIZI01000001v1	5342924	5397001
PIZI01000001v1	5402579	5411833
PIZI01000001v1	5413850	5436497
PIZI01000001v1	5440742	5451139
PIZI01000001v1	5457602	5476147
PIZI01000001v1	5495368	5534075
PIZI01000001v1	5547400	5581879
PIZI01000001v1	5588947	5604247
PIZI01000001v1	5610360	5613969
PIZI01000001v1	5625714	5628025
PIZI01000001v1	5649840	5657738
PIZI01000001v1	5665300	5681993
PIZI01000001v1	5686277	5689573
PIZI01000001v1	5692463	5700176
PIZI01000001v1	5706724	5722036
PIZI01000001v1	5729438	5781521
PIZI01000001v1	5784738	5798777
PIZI01000001v1	5805744	5851463
PIZI01000001v1	5860566	5893643
PIZI01000001v1	5898544	5907085
PIZI01000001v1	5921318	5981255
PIZI01000001v1	5986518	6021563
PIZI01000001v1	6027629	6033374
PIZI01000001v1	6035681	6076702
PIZI01000001v1	6083132	6095781
PIZI01000001v1	6101130	6129402
PIZI01000001v1	6200120	6245398
PIZI01000001v1	6249570	6263342
PIZI01000001v1	6268052	6281043
PIZI01000001v1	6288501	6310323
PIZI01000001v1	6314682	6322761
PIZI01000001v1	6335060	6453573
PIZI01000001v1	6470604	6492131
PIZI01000001v1	6528330	6530619
PIZI01000001v1	6545308	6561551
PIZI01000001v1	6569988	6577123
PIZI01000001v1	6580485	6586575
PIZI01000001v1	6595485	6655893
PIZI01000001v1	6676914	6681465
PIZI01000001v1	6684907	6699955
PIZI01000001v1	6705043	6720788
PIZI01000001v1	6724261	6779289
PIZI01000001v1	6781270	6784611
PIZI01000001v1	6787822	6800855
PIZI01000001v1	6808442	6827619
PIZI01000001v1	6832148	6841638
PIZI01000001v1	6857570	6876520
PIZI01000001v1	6925036	6928261
PIZI01000001v1	6957375	6971119
PIZI01000001v1	6973642	7028881
PIZI01000001v1	7039022	7047765
PIZI01000001v1	7114026	7116990
PIZI01000001v1	7121557	7132142
PIZI01000001v1	7163020	7195391
PIZI01000001v1	7208072	7216495
PIZI01000001v1	7218982	7230563
PIZI01000001v1	7281134	7316283
PIZI01000001v1	7427536	7429725
PIZI01000001v1	7441894	7450630
PIZI01000001v1	7576797	7585810
PIZI01000001v1	7594215	7619223
PIZI01000001v1	7622994	7632277
PIZI01000001v1	7635968	7640864
PIZI01000001v1	7646898	7653689
PIZI01000001v1	7657188	7725949
PIZI01000001v1	7728600	7770144
PIZI01000001v1	7777694	7780897
PIZI01000001v1	7793169	7889101
PIZI01000001v1	7893322	7901556
PIZI01000001v1	7906132	7933631
PIZI01000001v1	7939844	7947515
PIZI01000001v1	7972885	8016535
PIZI01000001v1	8019230	8030042
PIZI01000001v1	8072748	8085390
PIZI01000001v1	8112429	8116639
PIZI01000001v1	8121364	8122883
PIZI01000001v1	8136966	8178775
PIZI01000001v1	8191724	8198809
PIZI01000001v1	8209208	8214837
PIZI01000001v1	8273090	8319246
PIZI01000001v1	8330131	8350487
PIZI01000001v1	8360776	8377021
PIZI01000001v1	8400580	8408139
PIZI01000001v1	8413896	8434229
PIZI01000001v1	8483720	8487442
PIZI01000001v1	8500522	8538141
PIZI01000001v1	8546652	8556697
PIZI01000001v1	8560076	8581534
PIZI01000001v1	8589034	8606349
PIZI01000001v1	8614118	8622861
PIZI01000001v1	8626852	8628545
PIZI01000001v1	8647844	8722133
PIZI01000001v1	8734408	8750261
PIZI01000001v1	8754996	8782750
PIZI01000001v1	8802636	8860391
PIZI01000001v1	8870790	8881916
PIZI01000001v1	8893350	8908277
PIZI01000001v1	8914471	8938637
PIZI01000001v1	8946502	8954165
PIZI01000001v1	8959366	8976467
PIZI01000001v1	9046852	9079675
PIZI01000001v1	9115128	9121267
PIZI01000001v1	9214690	9227887
PIZI01000001v1	9234700	9246665
PIZI01000001v1	9254133	9286358
PIZI01000001v1	9305266	9311229
PIZI01000001v1	9315610	9339830
PIZI01000001v1	9354189	9361914
PIZI01000001v1	9364426	9368443
PIZI01000001v1	9380534	9400506
PIZI01000001v1	9430889	9434253
PIZI01000001v1	9468190	9502437
PIZI01000001v1	9507938	9509797
PIZI01000001v1	9544610	9549599
PIZI01000001v1	9552326	9554735
PIZI01000001v1	9602324	9605405
PIZI01000001v1	9619820	9623929
PIZI01000001v1	9626708	9679871
PIZI01000001v1	9711290	9720457
PIZI01000001v1	9725338	9801785
PIZI01000001v1	9808015	9823473
PIZI01000001v1	9836529	9847546
PIZI01000001v1	9902522	9921771
PIZI01000001v1	9925388	9929479
PIZI01000001v1	9940328	9954067
PIZI01000001v1	9960077	9973795
PIZI01000001v1	9988578	9993463
PIZI01000001v1	10001820	10004481
PIZI01000001v1	10050186	10053535
PIZI01000001v1	10120057	10190693
PIZI01000001v1	10198692	10229013
PIZI01000001v1	10234024	10247162
PIZI01000001v1	10434472	10454063
PIZI01000001v1	10481070	10488352
PIZI01000001v1	10494636	10513941
PIZI01000001v1	10538675	10564162
PIZI01000001v1	10575197	10585915
PIZI01000001v1	10596018	10600485
PIZI01000001v1	10606825	10610429
PIZI01000001v1	10616533	10629988
PIZI01000001v1	10631592	10712763
PIZI01000001v1	10720674	10752455
PIZI01000001v1	10759356	10766249
PIZI01000001v1	10769720	10772115
PIZI01000001v1	10780076	10786959
PIZI01000001v1	10809722	10814198
PIZI01000001v1	10822082	10829409
PIZI01000001v1	10831666	10864529
PIZI01000001v1	10875872	10892765
PIZI01000001v1	10900036	10910627
PIZI01000001v1	10915636	10917275
PIZI01000001v1	10925770	10930255
PIZI01000001v1	10953588	10956183
PIZI01000001v1	10987948	10990919
PIZI01000001v1	10999685	11005687
PIZI01000001v1	11107612	11110802
PIZI01000001v1	11115106	11130950
PIZI01000001v1	11146054	11178665
PIZI01000001v1	11194607	11203047
PIZI01000001v1	11264450	11272764
PIZI01000001v1	11274234	11295995
PIZI01000001v1	11297206	11303749
PIZI01000001v1	11314614	11329582
PIZI01000001v1	11367738	11378830
PIZI01000001v1	11408425	11431211
PIZI01000001v1	11436482	11449829
PIZI01000001v1	11500052	11503489
PIZI01000001v1	11554820	11560541
PIZI01000001v1	11589564	11593990
PIZI01000001v1	11611559	11623850
PIZI01000001v1	11626679	11630771
PIZI01000001v1	11644663	11647701
PIZI01000001v1	11660905	11665231
PIZI01000001v1	11709110	11713661
PIZI01000001v1	11726098	11754395
PIZI01000001v1	11765564	11799183
PIZI01000001v1	11809952	11844027
PIZI01000001v1	11847018	11853261
PIZI01000001v1	11856452	11860381
PIZI01000001v1	11865532	11871007
PIZI01000001v1	11881972	11886511
PIZI01000001v1	11891842	11942045
PIZI01000001v1	11953427	11963889
PIZI01000001v1	11982254	12007085
PIZI01000001v1	12040798	12122965
PIZI01000001v1	12126950	12135635
PIZI01000001v1	12140040	12142595
PIZI01000001v1	12150892	12154118
PIZI01000001v1	12159710	12167027
PIZI01000001v1	12169368	12172791
PIZI01000001v1	12326006	12339123
PIZI01000001v1	12343339	12377249
PIZI01000001v1	12380849	12389795
PIZI01000001v1	12393476	12398046
PIZI01000001v1	12400850	12446288
PIZI01000001v1	12462979	12513823
PIZI01000001v1	12524538	12527427
PIZI01000001v1	12533420	12535199
PIZI01000001v1	12582302	12585223
PIZI01000001v1	12658634	12670135
PIZI01000001v1	12728126	12737836
PIZI01000001v1	12746076	12750253
PIZI01000001v1	12770740	12774854
PIZI01000001v1	12796496	12805077
PIZI01000001v1	12808440	12834787
PIZI01000001v1	12838938	12842034
PIZI01000001v1	12844362	12845775
PIZI01000001v1	12860368	12864481
PIZI01000001v1	12880332	12891349
PIZI01000001v1	12894846	12943397
PIZI01000001v1	12947463	13042343
PIZI01000001v1	13049616	13062911
PIZI01000001v1	13071863	13089627
PIZI01000001v1	13092917	13101106
PIZI01000001v1	13104675	13148002
PIZI01000001v1	13150697	13222651
PIZI01000001v1	13229076	13241045
PIZI01000001v1	13242936	13247604
PIZI01000001v1	13263848	13269305
PIZI01000001v1	13280070	13282951
PIZI01000001v1	13285161	13306945
PIZI01000001v1	13310988	13349662
PIZI01000001v1	13351703	13385335
PIZI01000001v1	13391044	13399390
PIZI01000001v1	13404202	13477263
PIZI01000001v1	13482785	13514464
PIZI01000001v1	13521101	13573359
PIZI01000001v1	13576135	13595579
PIZI01000001v1	13598002	13610205
PIZI01000001v1	13615232	13729999
PIZI01000001v1	13733631	13737427
PIZI01000001v1	13743145	13752795
PIZI01000001v1	13768010	13771116
PIZI01000001v1	13778501	13783861
PIZI01000001v1	13807843	13811561
PIZI01000001v1	13817998	13822313
PIZI01000001v1	13854820	13858403
PIZI01000001v1	13862268	13884625
PIZI01000001v1	13892072	13899730
PIZI01000001v1	13905772	13931645
PIZI01000001v1	13939243	13948040
PIZI01000001v1	13954550	13958234
PIZI01000001v1	13994936	14025196
PIZI01000001v1	14027018	14040759
PIZI01000001v1	14048986	14062245
PIZI01000001v1	14075834	14079725
PIZI01000001v1	14087362	14088935
PIZI01000001v1	14092760	14262353
PIZI01000001v1	14282282	14314249
PIZI01000001v1	14317058	14345886
PIZI01000001v1	14358168	14362919
PIZI01000001v1	14367120	14377077
PIZI01000001v1	14386138	14390725
PIZI01000001v1	14395710	14417255
PIZI01000001v1	14420923	14434496
PIZI01000001v1	14440019	14444759
PIZI01000001v1	14451987	14461535
PIZI01000001v1	14464784	14487938
PIZI01000001v1	14502979	14506251
PIZI01000001v1	14509592	14515745
PIZI01000001v1	14545064	14550267
PIZI01000001v1	14563326	14582062
PIZI01000001v1	14643422	14651371
PIZI01000001v1	14665904	14676237
PIZI01000001v1	14680869	14686640
PIZI01000001v1	14690924	14694749
PIZI01000001v1	14710456	14728213
PIZI01000001v1	14740410	14765376
PIZI01000001v1	14771463	14791223
PIZI01000001v1	14793372	14798815
PIZI01000001v1	14809632	14829978
PIZI01000001v1	14833228	14838021
PIZI01000001v1	14861630	14865828
PIZI01000001v1	14902818	14907723
PIZI01000001v1	14954674	15074573
PIZI01000001v1	15078389	15104945
PIZI01000001v1	15135115	15154093
PIZI01000001v1	15162127	15222941
PIZI01000001v1	15238910	15241733
PIZI01000001v1	15249756	15265143
PIZI01000001v1	15270284	15289641
PIZI01000001v1	15303323	15333849
PIZI01000001v1	15346800	15380259
PIZI01000001v1	15938243	15943947
PIZI01000001v1	15953920	15957663
PIZI01000001v1	15968083	15971142
PIZI01000001v1	16016974	16052727
PIZI01000001v1	16067670	16071572
PIZI01000001v1	16076487	16083634
PIZI01000001v1	16117502	16418622
PIZI01000001v1	16529266	16546861
PIZI01000001v1	16557020	16561226
PIZI01000001v1	16586066	16595359
PIZI01000001v1	16625030	16675719
PIZI01000001v1	16685280	16689761
PIZI01000001v1	16696410	16706581
PIZI01000001v1	16719372	16739002
PIZI01000001v1	17148058	17159448
PIZI01000001v1	17611106	17613599
PIZI01000001v1	17617012	17621961
PIZI01000001v1	17628823	17666880
PIZI01000001v1	17678116	17688843
PIZI01000001v1	17695738	17702139
PIZI01000001v1	17706624	17712425
PIZI01000001v1	17716149	17722207
PIZI01000001v1	17730282	17754228
PIZI01000001v1	17769596	17795467
PIZI01000001v1	17804145	17814897
PIZI01000001v1	17821946	17825045
PIZI01000001v1	17829005	17831688
PIZI01000001v1	17894479	17899059
PIZI01000001v1	17907358	17924123
PIZI01000001v1	17926771	17949795
PIZI01000001v1	17953921	17955637
PIZI01000001v1	17967609	17972869
PIZI01000001v1	18004062	18012534
PIZI01000001v1	18034940	18037259
PIZI01000001v1	18046486	18149649
PIZI01000001v1	18151322	18175137
PIZI01000001v1	18186082	18246781
PIZI01000001v1	18250855	18285311
PIZI01000001v1	18288410	18358553
PIZI01000001v1	18364914	18368841
PIZI01000001v1	18388336	18408931
PIZI01000001v1	18418180	18503250
PIZI01000001v1	18523642	18535680
PIZI01000001v1	18538538	18589722
PIZI01000001v1	18593002	18610253
PIZI01000001v1	18615012	18656799
PIZI01000001v1	18659095	18668069
PIZI01000001v1	18671026	18687342
PIZI01000001v1	18693606	18696821
PIZI01000001v1	18714848	18741649
PIZI01000001v1	18925148	18928547
PIZI01000001v1	19001768	19009659
PIZI01000001v1	19045459	19050175
PIZI01000001v1	19146282	19292027
PIZI01000001v1	19293324	19350447
PIZI01000001v1	19356376	19366064
PIZI01000001v1	19368746	19381265
PIZI01000001v1	19383286	19385501
PIZI01000001v1	19391794	19394258
PIZI01000001v1	19409713	19416163
PIZI01000001v1	19419463	19430278
PIZI01000001v1	19435761	19443406
PIZI01000001v1	19450118	19488259
PIZI01000001v1	19497585	19523148
PIZI01000001v1	19530512	19560413
PIZI01000001v1	19572645	19593981
PIZI01000001v1	19616792	19627545
PIZI01000001v1	19637554	19670925
PIZI01000001v1	19677878	19795337
PIZI01000001v1	19853208	19881099
PIZI01000001v1	19901188	19904715
PIZI01000001v1	19909004	19913811
PIZI01000001v1	19929448	19933117
PIZI01000001v1	19978296	19992825
PIZI01000001v1	19997882	20010731
PIZI01000001v1	20021497	20025165
PIZI01000001v1	20032153	20037417
PIZI01000001v1	20049120	20064241
PIZI01000001v1	20088123	20128195
PIZI01000001v1	20135004	20160211
PIZI01000001v1	20166200	20219694
PIZI01000001v1	20223425	20260983
PIZI01000001v1	20263934	20288880
PIZI01000001v1	20294416	20317893
PIZI01000001v1	20327634	20340051
PIZI01000001v1	20344253	20402522
PIZI01000001v1	20415178	20419434
PIZI01000001v1	20422610	20430747
PIZI01000001v1	20441204	20445997
PIZI01000001v1	20448590	20464832
PIZI01000001v1	20473842	20495167
PIZI01000001v1	20550514	20573519
PIZI01000001v1	20798713	20799791
PIZI01000001v1	20803090	20839557
PIZI01000001v1	20851918	20887375
PIZI01000001v1	20892200	20920449
PIZI01000001v1	20934072	20936669
PIZI01000001v1	20939192	20959087
PIZI01000001v1	20961682	21000102
PIZI01000001v1	21003064	21052859
PIZI01000001v1	21058048	21067145
PIZI01000001v1	21070602	21076941
PIZI01000001v1	21082112	21096377
PIZI01000001v1	21104874	21116309
PIZI01000001v1	21123354	21197792
PIZI01000001v1	21206074	21209358
PIZI01000001v1	21220246	21233898
PIZI01000001v1	21237002	21316761
PIZI01000001v1	21335734	21344165
PIZI01000001v1	21348612	21355697
PIZI01000001v1	21358969	21372981
PIZI01000001v1	21377338	21383469
PIZI01000001v1	21388926	21398533
PIZI01000001v1	21400695	21423360
PIZI01000001v1	21425820	21463597
PIZI01000001v1	21470670	21485335
PIZI01000001v1	21487546	21535044
PIZI01000001v1	21544172	21572594
PIZI01000001v1	21584353	21657285
PIZI01000001v1	21662872	21695685
PIZI01000001v1	21698959	21719577
PIZI01000001v1	21722268	21763892
PIZI01000001v1	21765917	21812303
PIZI01000001v1	21827321	21850467
PIZI01000001v1	21858002	21868756
PIZI01000001v1	21891946	21969751
PIZI01000001v1	22008832	22071089
PIZI01000001v1	22081989	22089683
PIZI01000001v1	22115486	22126216
PIZI01000001v1	22139570	22144189
PIZI01000001v1	22161618	22166063
PIZI01000001v1	22170544	22227908
PIZI01000001v1	22238302	22269267
PIZI01000001v1	22272143	22301577
PIZI01000001v1	22319914	22346077
PIZI01000001v1	22352592	22367053
PIZI01000001v1	22375901	22391289
PIZI01000001v1	22411352	22441335
PIZI01000001v1	22445804	22458471
PIZI01000001v1	22478368	22550128
PIZI01000001v1	22557186	22571306
PIZI01000001v1	22591530	22698346
PIZI01000001v1	22703568	22710237
PIZI01000001v1	22712394	22758811
PIZI01000001v1	22763054	22819741
PIZI01000001v1	22822382	22881905
PIZI01000001v1	22885780	23114809
PIZI01000001v1	23120938	23123397
PIZI01000001v1	23127077	23131238
PIZI01000001v1	23134324	23143053
PIZI01000001v1	23154116	23217298
PIZI01000001v1	23221710	23318719
PIZI01000001v1	23351456	23354477
PIZI01000001v1	23390472	23434995
PIZI01000001v1	23465085	23505985
PIZI01000001v1	23508246	23596150
PIZI01000001v1	23605331	23640790
PIZI01000001v1	23668155	23725273
PIZI01000001v1	23733544	23867939
PIZI01000001v1	23871514	23899329
PIZI01000001v1	23921932	23931307
PIZI01000001v1	23935848	23940463
PIZI01000001v1	23945833	23995423
PIZI01000001v1	23997559	24017243
PIZI01000001v1	24020906	24029301
PIZI01000001v1	24037720	24065339
PIZI01000001v1	24068428	24123389
PIZI01000001v1	24134482	24139192
PIZI01000001v1	24181328	24189433
PIZI01000001v1	24201658	24212711
PIZI01000001v1	24223898	24234769
PIZI01000001v1	24304715	24316076
PIZI01000001v1	24319614	24364988
PIZI01000001v1	24367434	24434344
PIZI01000001v1	24438422	24452509
PIZI01000001v1	24456382	24483622
PIZI01000001v1	24486958	24516818
PIZI01000001v1	24523972	24530385
PIZI01000001v1	24536650	24545030
PIZI01000001v1	24561900	24566933
PIZI01000001v1	24574570	24581063
PIZI01000001v1	24587926	24591081
PIZI01000001v1	24624362	24693435
PIZI01000001v1	24697860	24731843
PIZI01000001v1	24739176	24758567
PIZI01000001v1	24763718	24792355
PIZI01000001v1	24807498	24809139
PIZI01000001v1	24814335	24906070
PIZI01000001v1	24909947	24912675
PIZI01000001v1	24922248	24924771
PIZI01000001v1	24985795	25011958
PIZI01000001v1	25014331	25020299
PIZI01000001v1	25022694	25030547
PIZI01000001v1	25048697	25053211
PIZI01000001v1	25073754	25075852
PIZI01000001v1	25081788	25084137
PIZI01000001v1	25156130	25162109
PIZI01000001v1	25166806	25173631
PIZI01000001v1	25176404	25216557
PIZI01000001v1	25225562	25240401
PIZI01000001v1	25278830	25282244
PIZI01000001v1	25324239	25330899
PIZI01000001v1	25410491	25414941
PIZI01000001v1	25427216	25436870
PIZI01000001v1	25440848	25504821
PIZI01000001v1	25507388	25543237
PIZI01000001v1	25548810	25561577
PIZI01000001v1	25564302	25580509
PIZI01000001v1	25602948	25613387
PIZI01000001v1	25618430	25669797
PIZI01000001v1	25673620	25677649
PIZI01000001v1	25682607	25689340
PIZI01000001v1	25697563	25720447
PIZI01000001v1	25723975	25727247
PIZI01000001v1	25741064	25771013
PIZI01000001v1	25774542	25779056
PIZI01000001v1	25782388	25787313
PIZI01000001v1	25794154	25804165
PIZI01000001v1	25831635	25849784
PIZI01000001v1	25864344	25870367
PIZI01000001v1	25880470	25889211
PIZI01000001v1	25904398	25923173
PIZI01000001v1	25931582	25957278
PIZI01000001v1	25972619	25974948
PIZI01000001v1	25976245	26009304
PIZI01000001v1	26017072	26039382
PIZI01000001v1	26046835	26051133
PIZI01000001v1	26055654	26077849
PIZI01000001v1	26096883	26102815
PIZI01000001v1	26108206	26110600
PIZI01000001v1	26155592	26160261
PIZI01000001v1	26163329	26165471
PIZI01000001v1	26173575	26176028
PIZI01000001v1	26197100	26215055
PIZI01000001v1	26221286	26240965
PIZI01000001v1	26255452	26259063
PIZI01000001v1	26262206	26267347
PIZI01000001v1	26273189	26283689
PIZI01000001v1	26287040	26342257
PIZI01000001v1	26351742	26359371
PIZI01000001v1	26369395	26391123
PIZI01000001v1	26395990	26405504
PIZI01000001v1	26407364	26446509
PIZI01000001v1	26449345	26455947
PIZI01000001v1	26463478	26466973
PIZI01000001v1	26475564	26526225
PIZI01000001v1	26532831	26564803
PIZI01000001v1	26566979	26615651
PIZI01000001v1	26623855	26684959
PIZI01000001v1	26695170	26777859
PIZI01000001v1	26792274	26803906
PIZI01000001v1	26807297	26874657
PIZI01000001v1	26878624	26881375
PIZI01000001v1	26886806	26897324
PIZI01000001v1	26908564	26918333
PIZI01000001v1	26921066	26927352
PIZI01000001v1	26985072	27002429
PIZI01000001v1	27059336	27070066
PIZI01000001v1	27077644	27079927
PIZI01000001v1	27084916	27095660
PIZI01000001v1	27120474	27123715
PIZI01000001v1	27207778	27211321
PIZI01000001v1	27236361	27241299
PIZI01000001v1	27255934	27260343
PIZI01000001v1	27276212	27279975
PIZI01000001v1	27510527	27514622
PIZI01000001v1	27569012	27574325
PIZI01000002v1	2849	19577
PIZI01000002v1	22514	57518
PIZI01000002v1	60936	78593
PIZI01000002v1	81758	170512
PIZI01000002v1	174456	188298
PIZI01000002v1	190650	197349
PIZI01000002v1	370016	412579
PIZI01000002v1	421994	425509
PIZI01000002v1	438492	447255
PIZI01000002v1	453500	464439
PIZI01000002v1	466960	510216
PIZI01000002v1	712356	719951
PIZI01000002v1	724672	838651
PIZI01000002v1	841668	901779
PIZI01000002v1	923537	927570
PIZI01000002v1	1046129	1105765
PIZI01000002v1	1111759	1125699
PIZI01000002v1	1134626	1142097
PIZI01000002v1	1144192	1146434
PIZI01000002v1	1148010	1172733
PIZI01000002v1	1185728	1195069
PIZI01000002v1	1202268	1212293
PIZI01000002v1	1225494	1251697
PIZI01000002v1	1289180	1302235
PIZI01000002v1	1311354	1325789
PIZI01000002v1	1332362	1365022
PIZI01000002v1	1369296	1387307
PIZI01000002v1	1521820	1526733
PIZI01000002v1	1542814	1546063
PIZI01000002v1	1558059	1589266
PIZI01000002v1	1600220	1610409
PIZI01000002v1	1614686	1626428
PIZI01000002v1	1632610	1690943
PIZI01000002v1	1694120	1699951
PIZI01000002v1	1705774	1712979
PIZI01000002v1	1720218	1723086
PIZI01000002v1	1734487	1761027
PIZI01000002v1	1765417	1772930
PIZI01000002v1	1778342	1780509
PIZI01000002v1	1782880	1786531
PIZI01000002v1	1792888	1816423
PIZI01000002v1	1834238	1839501
PIZI01000002v1	1847406	1861783
PIZI01000002v1	1871992	1889647
PIZI01000002v1	1900237	1942777
PIZI01000002v1	1964768	1968757
PIZI01000002v1	1974648	1991301
PIZI01000002v1	2003009	2013585
PIZI01000002v1	2032133	2040933
PIZI01000002v1	2043372	2048160
PIZI01000002v1	2069755	2097567
PIZI01000002v1	2117188	2120899
PIZI01000002v1	2127274	2146863
PIZI01000002v1	2159996	2172519
PIZI01000002v1	2189474	2194699
PIZI01000002v1	2206015	2213691
PIZI01000002v1	2276522	2280037
PIZI01000002v1	2313199	2328902
PIZI01000002v1	2332787	2411469
PIZI01000002v1	2415813	2427976
PIZI01000002v1	2433836	2438764
PIZI01000002v1	2462463	2496543
PIZI01000002v1	2546486	2554001
PIZI01000002v1	2558242	2583557
PIZI01000002v1	2625357	2628915
PIZI01000002v1	2636246	2645691
PIZI01000002v1	2713130	2717803
PIZI01000002v1	2721710	2728963
PIZI01000002v1	2733570	2752895
PIZI01000002v1	2780404	2835320
PIZI01000002v1	2839100	2887893
PIZI01000002v1	2896562	2924371
PIZI01000002v1	2928276	2975621
PIZI01000002v1	2999960	3012722
PIZI01000002v1	3022346	3025780
PIZI01000002v1	3103338	3119203
PIZI01000002v1	3141282	3144577
PIZI01000002v1	3168134	3172351
PIZI01000002v1	3215356	3272000
PIZI01000002v1	3275126	3277009
PIZI01000002v1	3279032	3350699
PIZI01000002v1	3364675	3431371
PIZI01000002v1	3436958	3439007
PIZI01000002v1	3457322	3461361
PIZI01000002v1	3570010	3572689
PIZI01000002v1	3589327	3616581
PIZI01000002v1	3653780	3658455
PIZI01000002v1	3701947	3706617
PIZI01000002v1	3721590	3739305
PIZI01000002v1	3742418	3751374
PIZI01000002v1	3753640	3757127
PIZI01000002v1	3759637	3765755
PIZI01000002v1	3774014	3777277
PIZI01000002v1	3781568	3785091
PIZI01000002v1	3806822	3832573
PIZI01000002v1	3840696	3844277
PIZI01000002v1	3850522	3853428
PIZI01000002v1	3870104	3878898
PIZI01000002v1	3894272	3935519
PIZI01000002v1	3940362	3944518
PIZI01000002v1	3965052	3967949
PIZI01000002v1	3983592	4011852
PIZI01000002v1	4061438	4066333
PIZI01000002v1	4075499	4079599
PIZI01000002v1	4101130	4103130
PIZI01000002v1	4378072	4380029
PIZI01000002v1	4419994	4456708
PIZI01000002v1	4464124	4476067
PIZI01000002v1	4504673	4555183
PIZI01000002v1	4562888	4614305
PIZI01000002v1	4621406	4678305
PIZI01000002v1	4687064	4704995
PIZI01000002v1	4716602	4719097
PIZI01000002v1	4792654	4799646
PIZI01000002v1	4802629	4821219
PIZI01000002v1	4830214	4865747
PIZI01000002v1	4902422	4911307
PIZI01000002v1	4921381	4926377
PIZI01000002v1	4963298	5018142
PIZI01000002v1	5021474	5026517
PIZI01000002v1	5040878	5048580
PIZI01000002v1	5091318	5096955
PIZI01000002v1	5147472	5158451
PIZI01000002v1	5179702	5239791
PIZI01000002v1	5246542	5250632
PIZI01000002v1	5259934	5286469
PIZI01000002v1	5321216	5354082
PIZI01000002v1	5360350	5363547
PIZI01000002v1	5377306	5378585
PIZI01000002v1	5393142	5397825
PIZI01000002v1	5414154	5416841
PIZI01000002v1	5489358	5496521
PIZI01000002v1	5498526	5508486
PIZI01000002v1	5555662	5559449
PIZI01000002v1	5603674	5608396
PIZI01000002v1	5741683	5748013
PIZI01000002v1	5762094	5766995
PIZI01000002v1	5785602	5792831
PIZI01000002v1	5801840	5804199
PIZI01000002v1	5808996	5845058
PIZI01000002v1	5864152	5875953
PIZI01000002v1	5926528	5930219
PIZI01000002v1	5984828	5991797
PIZI01000002v1	5997520	6000407
PIZI01000002v1	6024899	6027317
PIZI01000002v1	6030760	6049005
PIZI01000002v1	6057994	6080097
PIZI01000002v1	6085912	6115877
PIZI01000002v1	6125840	6160223
PIZI01000002v1	6165498	6203727
PIZI01000002v1	6208105	6216463
PIZI01000002v1	6221964	6250061
PIZI01000002v1	6269288	6273802
PIZI01000002v1	6322850	6417069
PIZI01000002v1	6432784	6460838
PIZI01000002v1	6468896	7024592
PIZI01000002v1	7045940	7050379
PIZI01000002v1	7058232	7065310
PIZI01000002v1	7068387	7080595
PIZI01000002v1	7082836	7086439
PIZI01000002v1	7105614	7113556
PIZI01000002v1	7142459	7159806
PIZI01000002v1	7173278	7175906
PIZI01000002v1	7184800	7197489
PIZI01000002v1	7200488	7201926
PIZI01000002v1	7205463	7209433
PIZI01000002v1	7213293	7225688
PIZI01000002v1	7230082	7231986
PIZI01000002v1	7243224	7247615
PIZI01000002v1	7290062	7295957
PIZI01000002v1	7297802	7402713
PIZI01000002v1	7427272	7447637
PIZI01000002v1	7472638	7594660
PIZI01000002v1	7597802	7619125
PIZI01000002v1	7628602	7648479
PIZI01000002v1	7665162	7744081
PIZI01000002v1	7754085	7766333
PIZI01000002v1	7780878	7788981
PIZI01000002v1	7798365	7839947
PIZI01000002v1	7844529	7976137
PIZI01000002v1	7982604	8041885
PIZI01000002v1	8049083	8081949
PIZI01000002v1	8098478	8101413
PIZI01000002v1	8115992	8120182
PIZI01000002v1	8124511	8151735
PIZI01000002v1	8172976	8175483
PIZI01000002v1	8188559	8197093
PIZI01000002v1	8203530	8221713
PIZI01000002v1	8255588	8270450
PIZI01000002v1	8287704	8296131
PIZI01000002v1	8299089	8303891
PIZI01000002v1	8306070	8422920
PIZI01000002v1	8439323	8473143
PIZI01000002v1	8475876	8478267
PIZI01000002v1	8483866	8503005
PIZI01000002v1	8507078	8540067
PIZI01000002v1	8581232	8597999
PIZI01000002v1	8605180	8608766
PIZI01000002v1	8637214	8641999
PIZI01000002v1	8719184	8736961
PIZI01000002v1	8740858	8772547
PIZI01000002v1	8775226	8783215
PIZI01000002v1	8786168	8820754
PIZI01000002v1	8852834	8857690
PIZI01000002v1	8860384	8865033
PIZI01000002v1	8867660	8877446
PIZI01000002v1	8880501	8890841
PIZI01000002v1	8899000	8903843
PIZI01000002v1	8909516	8958577
PIZI01000002v1	8960348	9073995
PIZI01000002v1	9086194	9098823
PIZI01000002v1	9113519	9123291
PIZI01000002v1	9138020	9142327
PIZI01000002v1	9148311	9176631
PIZI01000002v1	9200407	9220205
PIZI01000002v1	9232733	9270193
PIZI01000002v1	9281270	9296380
PIZI01000002v1	9301080	9360417
PIZI01000002v1	9380939	9412437
PIZI01000002v1	9415836	9432277
PIZI01000002v1	9437470	9478827
PIZI01000002v1	9483656	9488239
PIZI01000002v1	9496703	9505471
PIZI01000002v1	9511996	9553849
PIZI01000002v1	9565336	9639266
PIZI01000002v1	9662904	9668079
PIZI01000002v1	9672638	9678661
PIZI01000002v1	9682436	9692851
PIZI01000002v1	9708216	9730583
PIZI01000002v1	9753756	9773683
PIZI01000002v1	9779050	9823430
PIZI01000002v1	9830048	9853507
PIZI01000002v1	9863859	9904723
PIZI01000002v1	9909200	9914333
PIZI01000002v1	9918550	9933101
PIZI01000002v1	9936418	9953048
PIZI01000002v1	9962034	9969763
PIZI01000002v1	9974028	9993577
PIZI01000002v1	10006112	10008961
PIZI01000002v1	10052586	10063469
PIZI01000002v1	10070192	10290272
PIZI01000002v1	10300469	10439435
PIZI01000002v1	10448030	10464677
PIZI01000002v1	10468526	10479795
PIZI01000002v1	10495090	10500269
PIZI01000002v1	10513658	10525351
PIZI01000002v1	10544132	10554132
PIZI01000002v1	10560792	10567135
PIZI01000002v1	10585718	10588622
PIZI01000002v1	10591036	10595225
PIZI01000002v1	10609070	10616003
PIZI01000002v1	10624819	10653438
PIZI01000002v1	10656090	10695351
PIZI01000002v1	10758700	10762218
PIZI01000002v1	10794476	10796726
PIZI01000002v1	10813266	10818671
PIZI01000002v1	10834420	10851699
PIZI01000002v1	10859712	10876864
PIZI01000002v1	10889282	10898795
PIZI01000002v1	10903194	10911399
PIZI01000002v1	10919004	10949613
PIZI01000002v1	10961120	11069971
PIZI01000002v1	11087868	11128207
PIZI01000002v1	11133884	11169791
PIZI01000002v1	11173100	11243049
PIZI01000002v1	11248219	11280169
PIZI01000002v1	11282062	11286761
PIZI01000002v1	11289817	11312403
PIZI01000002v1	11315176	11324428
PIZI01000002v1	11354744	11378291
PIZI01000002v1	11382054	11400724
PIZI01000002v1	11407134	11559233
PIZI01000002v1	11565753	11568129
PIZI01000002v1	11581804	11587777
PIZI01000002v1	11606748	11612493
PIZI01000002v1	11625707	11631873
PIZI01000002v1	11636364	11814120
PIZI01000002v1	11817082	11859320
PIZI01000002v1	11891601	11959223
PIZI01000002v1	11961650	11977373
PIZI01000002v1	11981608	12003201
PIZI01000002v1	12020458	12023643
PIZI01000002v1	12032308	12361501
PIZI01000002v1	12370094	12908648
PIZI01000002v1	12931529	12936684
PIZI01000002v1	12941828	12945353
PIZI01000002v1	12949882	12954775
PIZI01000002v1	12961121	12974783
PIZI01000002v1	12979021	13012925
PIZI01000002v1	13021770	13033732
PIZI01000002v1	13037915	13121482
PIZI01000002v1	13129972	13183440
PIZI01000002v1	13191674	13279617
PIZI01000002v1	13282452	13289561
PIZI01000002v1	13295012	13367255
PIZI01000002v1	13370924	13383892
PIZI01000002v1	13385271	13398564
PIZI01000002v1	13436580	13440011
PIZI01000002v1	13456398	13468166
PIZI01000002v1	13481366	13490969
PIZI01000002v1	13492873	13508217
PIZI01000002v1	13536968	13549073
PIZI01000002v1	13551356	13573199
PIZI01000002v1	13578511	13587543
PIZI01000002v1	13622608	13647669
PIZI01000002v1	13651543	13663167
PIZI01000002v1	13685932	13710679
PIZI01000002v1	13732120	13734491
PIZI01000002v1	13736529	13739637
PIZI01000002v1	13748784	13809666
PIZI01000002v1	13813026	13849725
PIZI01000002v1	13852984	13870941
PIZI01000002v1	13876417	13905597
PIZI01000002v1	13913662	14042261
PIZI01000002v1	14056415	14076401
PIZI01000002v1	14079296	14146961
PIZI01000002v1	14160140	14167755
PIZI01000002v1	14172510	14185943
PIZI01000002v1	14215546	14229279
PIZI01000002v1	14243514	14253978
PIZI01000002v1	14274070	14282636
PIZI01000002v1	14391128	14394205
PIZI01000002v1	14397899	14423508
PIZI01000002v1	14436638	14447561
PIZI01000002v1	14476496	14527657
PIZI01000002v1	14554256	14563000
PIZI01000002v1	14573546	14575965
PIZI01000002v1	14592640	14617035
PIZI01000002v1	14692102	14722085
PIZI01000002v1	14759128	14765212
PIZI01000002v1	14777172	14781945
PIZI01000002v1	14836113	14840042
PIZI01000002v1	14846396	14852532
PIZI01000002v1	14858767	14867025
PIZI01000002v1	14876086	14880709
PIZI01000002v1	14924137	14929800
PIZI01000002v1	14945660	14968399
PIZI01000002v1	14980301	14989887
PIZI01000002v1	15019306	15029813
PIZI01000002v1	15033456	15040443
PIZI01000002v1	15106211	15142582
PIZI01000002v1	15148558	15165235
PIZI01000002v1	15288543	15408442
PIZI01000002v1	15449492	15454953
PIZI01000002v1	15538516	15550291
PIZI01000002v1	15609548	15623318
PIZI01000002v1	15675255	15698230
PIZI01000002v1	15711018	15754149
PIZI01000002v1	15762404	15881979
PIZI01000002v1	15924452	15968220
PIZI01000002v1	15983855	15994285
PIZI01000002v1	15997865	16004199
PIZI01000002v1	16016277	16023451
PIZI01000002v1	16034381	16041935
PIZI01000002v1	16051475	16090735
PIZI01000002v1	16099040	16102651
PIZI01000002v1	16113786	16141937
PIZI01000002v1	16154785	16191291
PIZI01000002v1	16211928	16233288
PIZI01000002v1	16240520	16307097
PIZI01000002v1	16330174	16365650
PIZI01000002v1	16368344	16380009
PIZI01000002v1	16383331	16386117
PIZI01000002v1	16388846	16419669
PIZI01000002v1	16430550	16467737
PIZI01000002v1	16482544	16486580
PIZI01000002v1	16491294	16531671
PIZI01000002v1	16538296	16542953
PIZI01000002v1	16548758	16620549
PIZI01000002v1	16627064	16631177
PIZI01000002v1	16634504	16642019
PIZI01000002v1	16650090	16666315
PIZI01000002v1	16669640	16703289
PIZI01000002v1	16732354	16735567
PIZI01000002v1	16743776	16763659
PIZI01000002v1	16779429	16808569
PIZI01000002v1	16830730	16837969
PIZI01000002v1	16845982	16848697
PIZI01000002v1	16868132	16873873
PIZI01000002v1	16876991	16893853
PIZI01000002v1	16901113	16908369
PIZI01000002v1	16919172	16929959
PIZI01000002v1	16959438	16962581
PIZI01000002v1	16988058	16994921
PIZI01000002v1	17000247	17022559
PIZI01000002v1	17026594	17071917
PIZI01000002v1	17110730	17121310
PIZI01000002v1	17123467	17133109
PIZI01000002v1	17175031	17187661
PIZI01000002v1	17208194	17211763
PIZI01000002v1	17218129	17225131
PIZI01000002v1	17234884	17265314
PIZI01000002v1	17281126	17285215
PIZI01000002v1	17290017	17298675
PIZI01000002v1	17306132	17327296
PIZI01000002v1	17329518	17335883
PIZI01000002v1	17360562	17369087
PIZI01000002v1	17457508	17464563
PIZI01000002v1	17492104	17501588
PIZI01000002v1	17504422	17562759
PIZI01000002v1	17568874	17583786
PIZI01000002v1	17619924	17624007
PIZI01000002v1	17628533	17723059
PIZI01000002v1	17731899	17739609
PIZI01000002v1	17882610	17896942
PIZI01000002v1	17938574	17944497
PIZI01000002v1	17950027	17953323
PIZI01000002v1	17965068	17977875
PIZI01000002v1	17981587	18018069
PIZI01000002v1	18050837	18054471
PIZI01000002v1	18057672	18076307
PIZI01000002v1	18087144	18090435
PIZI01000002v1	18097538	18099018
PIZI01000002v1	18108408	18112396
PIZI01000002v1	18127513	18131403
PIZI01000002v1	18146580	18163037
PIZI01000002v1	18180226	18192135
PIZI01000002v1	18197460	18239833
PIZI01000002v1	18255766	18259514
PIZI01000002v1	18263990	18311104
PIZI01000002v1	18320628	18324068
PIZI01000002v1	18376107	18389536
PIZI01000002v1	18400582	18406777
PIZI01000002v1	18411594	18419617
PIZI01000002v1	18422070	18424784
PIZI01000002v1	18434313	18438791
PIZI01000002v1	18445776	18458960
PIZI01000002v1	18465208	18471198
PIZI01000002v1	18484820	18499671
PIZI01000002v1	18506952	18514041
PIZI01000002v1	18527148	18536282
PIZI01000002v1	18560965	18563639
PIZI01000002v1	18601132	18615726
PIZI01000002v1	18657126	18663765
PIZI01000002v1	18675226	18680181
PIZI01000002v1	18686212	18706565
PIZI01000002v1	18712688	18887745
PIZI01000002v1	18904170	18938685
PIZI01000002v1	18942676	18958377
PIZI01000002v1	18983412	18999121
PIZI01000002v1	19021549	19063091
PIZI01000002v1	19075298	19091617
PIZI01000002v1	19114263	19116553
PIZI01000002v1	19133644	19164509
PIZI01000002v1	19168467	19197636
PIZI01000002v1	19201096	19210573
PIZI01000002v1	19217582	19315643
PIZI01000002v1	19320848	19332374
PIZI01000002v1	19358267	19362615
PIZI01000002v1	19423698	19438333
PIZI01000002v1	19445184	19449203
PIZI01000002v1	19458280	19461739
PIZI01000002v1	19470501	19474834
PIZI01000002v1	19481854	19489360
PIZI01000002v1	19505820	19516365
PIZI01000002v1	19520764	19524656
PIZI01000002v1	19587441	19595439
PIZI01000002v1	19608916	19665645
PIZI01000002v1	19669492	19682095
PIZI01000002v1	19685392	19698778
PIZI01000002v1	19719278	19728820
PIZI01000002v1	19731594	19735473
PIZI01000002v1	19744160	19805871
PIZI01000002v1	19832258	19836557
PIZI01000002v1	19846798	19853285
PIZI01000002v1	19889290	19900171
PIZI01000002v1	19906788	19989485
PIZI01000002v1	20010044	20039579
PIZI01000002v1	20052117	20076294
PIZI01000002v1	20113759	20125339
PIZI01000002v1	20128178	20135240
PIZI01000002v1	20141030	20150027
PIZI01000002v1	20157691	20170095
PIZI01000002v1	20184537	20224576
PIZI01000002v1	20231702	20257512
PIZI01000002v1	20266344	20289710
PIZI01000002v1	20307366	20310465
PIZI01000002v1	20313670	20352890
PIZI01000002v1	20356518	20361057
PIZI01000002v1	20363654	20377418
PIZI01000002v1	20381424	20395032
PIZI01000002v1	20397825	20408912
PIZI01000002v1	20414519	20421907
PIZI01000002v1	20426161	20434773
PIZI01000002v1	20436677	20463348
PIZI01000002v1	20469887	20510911
PIZI01000002v1	20519270	20525145
PIZI01000002v1	20536934	20568655
PIZI01000002v1	20574248	20648446
PIZI01000002v1	20650628	20660807
PIZI01000002v1	20741672	20748887
PIZI01000002v1	20852834	20859068
PIZI01000002v1	20862802	20868269
PIZI01000002v1	20877710	20880908
PIZI01000002v1	20902455	20906724
PIZI01000002v1	20909998	20919899
PIZI01000002v1	20931843	20935318
PIZI01000002v1	20945308	20964585
PIZI01000002v1	20968234	20978839
PIZI01000002v1	20990872	20994801
PIZI01000002v1	20998216	21015077
PIZI01000002v1	21025050	21038205
PIZI01000002v1	21044447	21046725
PIZI01000002v1	21052530	21060325
PIZI01000002v1	21069646	21076775
PIZI01000002v1	21089917	21101817
PIZI01000002v1	21104294	21111991
PIZI01000002v1	21158876	21162085
PIZI01000002v1	21187278	21192327
PIZI01000002v1	21196195	21199723
PIZI01000002v1	21203530	21208564
PIZI01000002v1	21213104	21230535
PIZI01000002v1	21234748	21250709
PIZI01000002v1	21259713	21275376
PIZI01000002v1	21280264	21285863
PIZI01000002v1	21301791	21322031
PIZI01000002v1	21324774	21331347
PIZI01000002v1	21343362	21464729
PIZI01000002v1	21468610	21615237
PIZI01000002v1	21635700	21671327
PIZI01000002v1	21705368	21709537
PIZI01000002v1	21735360	21738797
PIZI01000002v1	21771982	21787562
PIZI01000002v1	21792038	21796075
PIZI01000002v1	21829109	21850881
PIZI01000002v1	21890808	21969047
PIZI01000002v1	21983758	21999567
PIZI01000002v1	22006612	22100834
PIZI01000002v1	22118742	22123263
PIZI01000002v1	22152645	22157395
PIZI01000002v1	22187300	22192189
PIZI01000002v1	22195136	22200059
PIZI01000002v1	22215470	22239409
PIZI01000002v1	22253972	22257007
PIZI01000002v1	22293784	22310777
PIZI01000002v1	22321118	22337178
PIZI01000002v1	22385474	22397807
PIZI01000002v1	22410251	22432856
PIZI01000002v1	22460808	22521889
PIZI01000002v1	22524762	22566427
PIZI01000002v1	22573639	22578001
PIZI01000002v1	22632836	22675691
PIZI01000002v1	22679558	22711775
PIZI01000002v1	22723352	22868058
PIZI01000002v1	22879186	22888569
PIZI01000002v1	22891824	22960700
PIZI01000002v1	22970918	23032309
PIZI01000002v1	23040070	23042675
PIZI01000002v1	23055094	23087921
PIZI01000002v1	23095310	23099660
PIZI01000002v1	23107270	23209339
PIZI01000002v1	23244948	23301127
PIZI01000002v1	23333323	23346238
PIZI01000002v1	23354152	23357666
PIZI01000002v1	23364284	23424477
PIZI01000002v1	23437754	23441363
PIZI01000002v1	23455182	23459756
PIZI01000002v1	23464380	23468800
PIZI01000002v1	23478816	23483643
PIZI01000002v1	23496570	23500949
PIZI01000002v1	23506422	23513132
PIZI01000002v1	23517328	23528095
PIZI01000002v1	23532078	23534039
PIZI01000002v1	23536608	23546490
PIZI01000002v1	23585765	23593859
PIZI01000002v1	23636154	23647854
PIZI01000002v1	23658122	23664216
PIZI01000002v1	23674946	23708901
PIZI01000002v1	23719874	23734564
PIZI01000002v1	23757082	23762238
PIZI01000002v1	23768750	23775255
PIZI01000002v1	23783218	23807390
PIZI01000002v1	23815180	23817615
PIZI01000002v1	23822963	23836571
PIZI01000002v1	23839257	23844059
PIZI01000002v1	23850468	23874433
PIZI01000002v1	23878649	23882679
PIZI01000002v1	23886946	23898541
PIZI01000002v1	23904646	23923550
PIZI01000002v1	23936884	23945594
PIZI01000002v1	23950244	24130671
PIZI01000002v1	24136770	24157829
PIZI01000002v1	24163359	24169663
PIZI01000002v1	24179266	24197249
PIZI01000002v1	24200657	24207463
PIZI01000002v1	24220364	24235991
PIZI01000002v1	24237782	24249614
PIZI01000002v1	24251669	24310228
PIZI01000002v1	24314436	24321567
PIZI01000002v1	24325778	24327351
PIZI01000002v1	24334968	24351758
PIZI01000002v1	24354246	24368745
PIZI01000002v1	24369900	24391558
PIZI01000002v1	24438014	24440863
PIZI01000002v1	24449782	24522689
PIZI01000002v1	24530850	24546526
PIZI01000002v1	24549232	24556267
PIZI01000002v1	24566190	24568801
PIZI01000002v1	24630621	24633191
PIZI01000002v1	24641318	24645381
PIZI01000002v1	24662564	24675661
PIZI01000002v1	24692962	24702930
PIZI01000002v1	24718918	24721179
PIZI01000002v1	24739408	24745331
PIZI01000002v1	24757365	24805871
PIZI01000002v1	24807153	24817926
PIZI01000002v1	24823818	24906834
PIZI01000002v1	24915274	24934906
PIZI01000002v1	24938360	24957805
PIZI01000002v1	24965237	25057651
PIZI01000002v1	25066398	25071081
PIZI01000002v1	25073344	25184127
PIZI01000002v1	25189455	25214861
PIZI01000002v1	25269402	25271799
PIZI01000002v1	25347054	25356885
PIZI01000002v1	25395495	25399613
PIZI01000002v1	25443005	25463483
PIZI01000002v1	25482916	25501425
PIZI01000002v1	25523700	25569235
PIZI01000002v1	25573846	25591034
PIZI01000002v1	25594080	25596363
PIZI01000002v1	25602292	25632771
PIZI01000002v1	25635607	25638466
PIZI01000002v1	25640350	25643273
PIZI01000002v1	25657034	25663525
PIZI01000002v1	25666400	25758968
PIZI01000002v1	25762236	25770055
PIZI01000002v1	25781858	25786646
PIZI01000002v1	25799425	25812594
PIZI01000002v1	25820354	25825710
PIZI01000002v1	25827658	25851462
PIZI01000002v1	25859538	25874917
PIZI01000002v1	25880112	25944409
PIZI01000002v1	25955131	25970195
PIZI01000002v1	25980445	26029569
PIZI01000002v1	26035878	26039547
PIZI01000002v1	26046012	26076675
PIZI01000002v1	26087388	26196237
PIZI01000002v1	26206092	26208065
PIZI01000002v1	26219514	26223025
PIZI01000002v1	26227102	26241830
PIZI01000002v1	26246936	26480785
PIZI01000002v1	26488772	26586053
PIZI01000002v1	26588598	26696958
PIZI01000002v1	26702322	26865405
PIZI01000002v1	26871558	26881118
PIZI01000002v1	26885124	27204155
PIZI01000002v1	27211350	27264959
PIZI01000002v1	27269057	27364189
PIZI01000002v1	27385000	27387807
PIZI01000002v1	27398688	27402949
PIZI01000002v1	27405320	27522225
PIZI01000003v1	1	46788
PIZI01000003v1	53026	70371
PIZI01000003v1	73263	162383
PIZI01000003v1	165500	192404
PIZI01000003v1	197820	305113
PIZI01000003v1	315258	319786
PIZI01000003v1	334406	346475
PIZI01000003v1	355980	391485
PIZI01000003v1	393960	472915
PIZI01000003v1	479896	502687
PIZI01000003v1	593584	599476
PIZI01000003v1	609977	613842
PIZI01000003v1	628164	696528
PIZI01000003v1	740816	748011
PIZI01000003v1	779464	786549
PIZI01000003v1	788406	813843
PIZI01000003v1	818088	821213
PIZI01000003v1	830862	834097
PIZI01000003v1	845714	851115
PIZI01000003v1	869606	873163
PIZI01000003v1	895228	898591
PIZI01000003v1	950446	987435
PIZI01000003v1	992420	1014693
PIZI01000003v1	1022223	1026414
PIZI01000003v1	1032576	1037932
PIZI01000003v1	1041113	1058117
PIZI01000003v1	1272903	1276497
PIZI01000003v1	1379200	1458991
PIZI01000003v1	1519984	1524727
PIZI01000003v1	1608256	1616546
PIZI01000003v1	1687669	1690605
PIZI01000003v1	1695658	1712403
PIZI01000003v1	1715546	1727519
PIZI01000003v1	1744386	1750341
PIZI01000003v1	1804894	1821383
PIZI01000003v1	1833638	1947787
PIZI01000003v1	1951874	1966657
PIZI01000003v1	2001634	2011745
PIZI01000003v1	2016494	2043299
PIZI01000003v1	2053530	2100285
PIZI01000003v1	2106908	2119547
PIZI01000003v1	2123288	2145479
PIZI01000003v1	2148200	2155283
PIZI01000003v1	2160004	2191589
PIZI01000003v1	2194372	2198391
PIZI01000003v1	2208004	2216455
PIZI01000003v1	2227301	2234293
PIZI01000003v1	2240722	2246473
PIZI01000003v1	2256790	2299217
PIZI01000003v1	2302542	2312372
PIZI01000003v1	2320846	2326263
PIZI01000003v1	2333713	2338067
PIZI01000003v1	2344999	2348075
PIZI01000003v1	2365450	2378029
PIZI01000003v1	2387400	2395765
PIZI01000003v1	2406742	2412199
PIZI01000003v1	2424847	2427945
PIZI01000003v1	2435824	2444879
PIZI01000003v1	2462988	2477698
PIZI01000003v1	2481764	2526607
PIZI01000003v1	2539719	2547327
PIZI01000003v1	2555630	2570873
PIZI01000003v1	2573442	2657193
PIZI01000003v1	2664716	2675773
PIZI01000003v1	2692384	2702283
PIZI01000003v1	2711404	2787761
PIZI01000003v1	2791378	2799611
PIZI01000003v1	2805465	2841006
PIZI01000003v1	2870342	2874121
PIZI01000003v1	2882338	2924283
PIZI01000003v1	2931956	2952198
PIZI01000003v1	2958739	2995750
PIZI01000003v1	2998744	3008257
PIZI01000003v1	3013156	3076204
PIZI01000003v1	3083348	3116675
PIZI01000003v1	3125392	3158687
PIZI01000003v1	3160532	3175318
PIZI01000003v1	3209257	3219439
PIZI01000003v1	3237186	3247385
PIZI01000003v1	3249642	3262082
PIZI01000003v1	3264062	3276165
PIZI01000003v1	3278876	3291001
PIZI01000003v1	3295692	3297867
PIZI01000003v1	3300246	3304946
PIZI01000003v1	3351033	3396815
PIZI01000003v1	3403974	3427059
PIZI01000003v1	3430084	3442188
PIZI01000003v1	3457374	3463853
PIZI01000003v1	3467808	3486329
PIZI01000003v1	3489290	3522387
PIZI01000003v1	3525512	3542706
PIZI01000003v1	3546778	3565645
PIZI01000003v1	3571487	3594435
PIZI01000003v1	3599437	3702536
PIZI01000003v1	3724067	3730880
PIZI01000003v1	3732873	3750613
PIZI01000003v1	3753572	3859345
PIZI01000003v1	3870895	3883995
PIZI01000003v1	3922603	3924145
PIZI01000003v1	3942802	3946839
PIZI01000003v1	3995078	3998003
PIZI01000003v1	4062840	4067187
PIZI01000003v1	4214640	4216895
PIZI01000003v1	4226218	4235951
PIZI01000003v1	4272924	4280451
PIZI01000003v1	4282987	4287100
PIZI01000003v1	4295924	4297871
PIZI01000003v1	4306496	4310604
PIZI01000003v1	4334656	4340508
PIZI01000003v1	4367311	4379177
PIZI01000003v1	4383333	4398663
PIZI01000003v1	4400860	4412447
PIZI01000003v1	4418591	4422616
PIZI01000003v1	4429612	4440551
PIZI01000003v1	4488416	4493634
PIZI01000003v1	4506476	4515497
PIZI01000003v1	4518252	4540331
PIZI01000003v1	4542502	4555849
PIZI01000003v1	4561035	4563346
PIZI01000003v1	4569024	4581713
PIZI01000003v1	4614408	4621615
PIZI01000003v1	4625454	4660054
PIZI01000003v1	4679285	4692221
PIZI01000003v1	4694584	4699485
PIZI01000003v1	4765084	4780145
PIZI01000003v1	4782960	4785512
PIZI01000003v1	4792669	4794409
PIZI01000003v1	4824260	4827371
PIZI01000003v1	4876490	4883533
PIZI01000003v1	4894936	4929397
PIZI01000003v1	4933328	4938799
PIZI01000003v1	5012118	5014497
PIZI01000003v1	5038299	5040977
PIZI01000003v1	5048046	5075453
PIZI01000003v1	5078313	5084025
PIZI01000003v1	5093462	5124563
PIZI01000003v1	5132630	5152213
PIZI01000003v1	5169608	5223035
PIZI01000003v1	5229033	5253543
PIZI01000003v1	5260456	5288393
PIZI01000003v1	5309068	5311513
PIZI01000003v1	5321290	5328107
PIZI01000003v1	5333072	5357364
PIZI01000003v1	5400206	5441904
PIZI01000003v1	5449784	5470309
PIZI01000003v1	5475821	5482514
PIZI01000003v1	5491507	5497043
PIZI01000003v1	5502717	5555120
PIZI01000003v1	5565729	5576202
PIZI01000003v1	5583096	5588547
PIZI01000003v1	5618424	5625159
PIZI01000003v1	5629804	5640147
PIZI01000003v1	5644214	5658041
PIZI01000003v1	5676105	5679319
PIZI01000003v1	5685586	5688338
PIZI01000003v1	5728128	5732584
PIZI01000003v1	5740450	5786313
PIZI01000003v1	5787838	5795042
PIZI01000003v1	5798194	5812947
PIZI01000003v1	5819359	5848103
PIZI01000003v1	5868620	5872793
PIZI01000003v1	5890706	5904783
PIZI01000003v1	5910840	5918307
PIZI01000003v1	5937251	5947033
PIZI01000003v1	5956956	5978375
PIZI01000003v1	5999108	6009637
PIZI01000003v1	6072860	6078255
PIZI01000003v1	6085385	6089589
PIZI01000003v1	6100164	6102961
PIZI01000003v1	6113291	6143043
PIZI01000003v1	6151771	6212271
PIZI01000003v1	6290283	6294251
PIZI01000003v1	6303155	6309111
PIZI01000003v1	6318364	6332731
PIZI01000003v1	6338841	6422209
PIZI01000003v1	6427308	6436649
PIZI01000003v1	6444438	6512242
PIZI01000003v1	6525088	6558929
PIZI01000003v1	6564971	6569116
PIZI01000003v1	6588684	6591896
PIZI01000003v1	6620572	6624016
PIZI01000003v1	6664200	6668295
PIZI01000003v1	6670410	6687443
PIZI01000003v1	6695792	6711483
PIZI01000003v1	6720015	6723459
PIZI01000003v1	6727914	6749213
PIZI01000003v1	6756488	6769709
PIZI01000003v1	6775018	6801085
PIZI01000003v1	6815357	6876937
PIZI01000003v1	6884570	6892896
PIZI01000003v1	6898294	6906331
PIZI01000003v1	6916990	6927377
PIZI01000003v1	7015972	7019916
PIZI01000003v1	7027820	7043881
PIZI01000003v1	7059656	7062597
PIZI01000003v1	7118349	7126625
PIZI01000003v1	7170891	7175633
PIZI01000003v1	7180085	7185497
PIZI01000003v1	7189772	7240995
PIZI01000003v1	7249178	7278133
PIZI01000003v1	7284897	7303725
PIZI01000003v1	7314414	7342987
PIZI01000003v1	7348364	7379235
PIZI01000003v1	7387454	7416432
PIZI01000003v1	7431772	7488924
PIZI01000003v1	7500778	7533944
PIZI01000003v1	7541096	7550669
PIZI01000003v1	7581198	7600240
PIZI01000003v1	7608597	7622581
PIZI01000003v1	7628030	7652265
PIZI01000003v1	7668867	7670554
PIZI01000003v1	7701751	7709459
PIZI01000003v1	7721004	7731041
PIZI01000003v1	7769858	7773760
PIZI01000003v1	7783459	7790667
PIZI01000003v1	7896394	7902793
PIZI01000003v1	7948296	7967283
PIZI01000003v1	7987324	7991175
PIZI01000003v1	8056824	8101385
PIZI01000003v1	8110789	8191623
PIZI01000003v1	8199034	8221362
PIZI01000003v1	8227966	8253169
PIZI01000003v1	8256583	8259517
PIZI01000003v1	8265298	8267001
PIZI01000003v1	8271316	8278811
PIZI01000003v1	8305826	8308860
PIZI01000003v1	8353784	8369418
PIZI01000003v1	8371014	8398163
PIZI01000003v1	8414135	8429437
PIZI01000003v1	8431970	8443039
PIZI01000003v1	8445438	8493320
PIZI01000003v1	8517946	8523106
PIZI01000003v1	8533026	8536301
PIZI01000003v1	8544293	8575525
PIZI01000003v1	8591032	8595338
PIZI01000003v1	8599506	8649553
PIZI01000003v1	8653582	8662179
PIZI01000003v1	8682091	8685020
PIZI01000003v1	8719126	8722019
PIZI01000003v1	8755873	8759004
PIZI01000003v1	8795313	8808175
PIZI01000003v1	8821999	8893075
PIZI01000003v1	8912790	8915820
PIZI01000003v1	8926916	8932876
PIZI01000003v1	8936469	8947439
PIZI01000003v1	8950685	9006413
PIZI01000003v1	9017533	9048915
PIZI01000003v1	9066504	9091759
PIZI01000003v1	9094436	9108239
PIZI01000003v1	9110981	9113813
PIZI01000003v1	9125228	9137905
PIZI01000003v1	9169842	9207572
PIZI01000003v1	9215212	9220291
PIZI01000003v1	9231396	9238365
PIZI01000003v1	9252004	9284893
PIZI01000003v1	9296358	9304525
PIZI01000003v1	9309242	9318071
PIZI01000003v1	9327873	9363815
PIZI01000003v1	9370285	9375643
PIZI01000003v1	9380496	9409381
PIZI01000003v1	9434406	9436561
PIZI01000003v1	9439405	9447697
PIZI01000003v1	9450719	9474241
PIZI01000003v1	9489388	9501063
PIZI01000003v1	9507736	9560747
PIZI01000003v1	9571698	9586945
PIZI01000003v1	9590190	9609217
PIZI01000003v1	9618292	9659612
PIZI01000003v1	9663438	9724373
PIZI01000003v1	9729946	9732331
PIZI01000003v1	9742509	9766908
PIZI01000003v1	9805614	9814309
PIZI01000003v1	9844472	9903931
PIZI01000003v1	9907028	9948529
PIZI01000003v1	9964858	10001295
PIZI01000003v1	10008966	10021147
PIZI01000003v1	10024680	10033415
PIZI01000003v1	10037708	10052397
PIZI01000003v1	10056742	10097976
PIZI01000003v1	10107647	10163881
PIZI01000003v1	10211626	10227139
PIZI01000003v1	10238684	10278040
PIZI01000003v1	10280376	10305693
PIZI01000003v1	10324176	10333857
PIZI01000003v1	10385296	10396675
PIZI01000003v1	10419984	10426639
PIZI01000003v1	10436324	10479073
PIZI01000003v1	10500723	10508763
PIZI01000003v1	10515924	10524684
PIZI01000003v1	10552519	10570745
PIZI01000003v1	10588506	10604006
PIZI01000003v1	10662434	10668735
PIZI01000003v1	10717958	10720799
PIZI01000003v1	10725284	10729209
PIZI01000003v1	10773538	10791893
PIZI01000003v1	10796157	10801037
PIZI01000003v1	10805314	10807817
PIZI01000003v1	10825784	10828865
PIZI01000003v1	10846910	10849736
PIZI01000003v1	10858993	10876667
PIZI01000003v1	10880974	10905691
PIZI01000003v1	10909150	10965379
PIZI01000003v1	11016418	11018679
PIZI01000003v1	11021428	11026224
PIZI01000003v1	11033690	11044222
PIZI01000003v1	11058150	11063369
PIZI01000003v1	11078594	11084219
PIZI01000003v1	11100576	11105557
PIZI01000003v1	11113852	11124574
PIZI01000003v1	11127648	11161225
PIZI01000003v1	11163124	11165755
PIZI01000003v1	11184224	11187686
PIZI01000003v1	11214104	11223228
PIZI01000003v1	11229104	11243979
PIZI01000003v1	11258348	11275655
PIZI01000003v1	11285872	11295418
PIZI01000003v1	11313060	11332565
PIZI01000003v1	11343992	11367558
PIZI01000003v1	11388600	11407903
PIZI01000003v1	11415594	11422519
PIZI01000003v1	11434889	11467950
PIZI01000003v1	11476884	11513057
PIZI01000003v1	11523716	11528885
PIZI01000003v1	11549545	11563526
PIZI01000003v1	11572396	11578275
PIZI01000003v1	11588941	11640505
PIZI01000003v1	11661616	11673769
PIZI01000003v1	11677615	11715446
PIZI01000003v1	11718301	11758695
PIZI01000003v1	11767009	11787121
PIZI01000003v1	11791611	11799886
PIZI01000003v1	11808096	11819857
PIZI01000003v1	11826596	11838795
PIZI01000003v1	11863369	11865006
PIZI01000003v1	11884470	11888355
PIZI01000003v1	11899837	11902489
PIZI01000003v1	11906163	11932475
PIZI01000003v1	11936418	11949495
PIZI01000003v1	11960065	11967907
PIZI01000003v1	11977990	11998573
PIZI01000003v1	12015809	12042971
PIZI01000003v1	12048438	12108079
PIZI01000003v1	12117359	12126797
PIZI01000003v1	12131198	12138309
PIZI01000003v1	12145780	12175791
PIZI01000003v1	12183834	12271313
PIZI01000003v1	12275944	12279391
PIZI01000003v1	12284606	12292125
PIZI01000003v1	12380183	12390353
PIZI01000003v1	12413114	12426352
PIZI01000003v1	12475542	12488687
PIZI01000003v1	12498952	12523679
PIZI01000003v1	12623190	12628369
PIZI01000003v1	12632554	12641009
PIZI01000003v1	12655607	12661904
PIZI01000003v1	12742682	12753483
PIZI01000003v1	12758768	12767580
PIZI01000003v1	12772412	12782369
PIZI01000003v1	12794306	12814263
PIZI01000003v1	12817962	12821535
PIZI01000003v1	12841838	12864237
PIZI01000003v1	12870888	12889037
PIZI01000003v1	12920348	12959673
PIZI01000003v1	12969219	12977951
PIZI01000003v1	12987172	12999207
PIZI01000003v1	13003378	13016547
PIZI01000003v1	13027332	13035285
PIZI01000003v1	13094467	13106002
PIZI01000003v1	13110748	13118309
PIZI01000003v1	13120831	13168455
PIZI01000003v1	13196976	13219514
PIZI01000003v1	13224260	13234947
PIZI01000003v1	13248804	13261983
PIZI01000003v1	13358591	13373247
PIZI01000003v1	13407758	13416923
PIZI01000003v1	13426174	13433358
PIZI01000003v1	13437926	13453679
PIZI01000003v1	13483100	13501569
PIZI01000003v1	13505715	13517459
PIZI01000003v1	13526115	13562241
PIZI01000003v1	13576356	13589961
PIZI01000003v1	13593842	13603875
PIZI01000003v1	13608310	13635427
PIZI01000003v1	13644721	13664359
PIZI01000003v1	13679080	13702279
PIZI01000003v1	13707345	13720051
PIZI01000003v1	13742062	13750953
PIZI01000003v1	13765166	13807925
PIZI01000003v1	13813494	13819827
PIZI01000003v1	13824912	13839891
PIZI01000003v1	13845436	13875905
PIZI01000003v1	13901510	13929607
PIZI01000003v1	13937634	13946103
PIZI01000003v1	13950149	13967949
PIZI01000003v1	13985692	14011439
PIZI01000003v1	14022205	14041511
PIZI01000003v1	14046706	14059481
PIZI01000003v1	14089622	14113221
PIZI01000003v1	14127127	14138307
PIZI01000003v1	14143476	14157167
PIZI01000003v1	14181486	14182916
PIZI01000003v1	14187950	14194372
PIZI01000003v1	14208890	14225077
PIZI01000003v1	14251290	14276641
PIZI01000003v1	14288715	14292956
PIZI01000003v1	14311381	14325997
PIZI01000003v1	14339188	14342296
PIZI01000003v1	14344440	14389343
PIZI01000003v1	14400992	14423265
PIZI01000003v1	14427652	14436105
PIZI01000003v1	14460262	14470440
PIZI01000003v1	14499721	14513060
PIZI01000003v1	14532268	14641043
PIZI01000003v1	14643054	14667755
PIZI01000003v1	14675405	14718457
PIZI01000003v1	14724676	14761999
PIZI01000003v1	14792964	14796899
PIZI01000003v1	14802683	14809597
PIZI01000003v1	15104919	15109149
PIZI01000003v1	15110834	15126083
PIZI01000003v1	15138166	15196697
PIZI01000003v1	15199536	15210389
PIZI01000003v1	15221712	15231295
PIZI01000003v1	15237140	15271678
PIZI01000003v1	15279518	15341865
PIZI01000003v1	15343476	15352453
PIZI01000003v1	15367660	15470967
PIZI01000003v1	15475778	15590533
PIZI01000003v1	15598388	15604565
PIZI01000003v1	15607948	15649493
PIZI01000003v1	15675183	15703949
PIZI01000003v1	15709854	15713711
PIZI01000003v1	15721129	15746736
PIZI01000003v1	15789342	15825765
PIZI01000003v1	15830447	15861639
PIZI01000003v1	15871788	15884837
PIZI01000003v1	15890394	15896244
PIZI01000003v1	15929619	15932579
PIZI01000003v1	15939092	15954027
PIZI01000003v1	15973486	16063157
PIZI01000003v1	16066344	16112659
PIZI01000003v1	16120476	16136399
PIZI01000003v1	16144540	16148107
PIZI01000003v1	16151359	16193658
PIZI01000003v1	16197642	16204059
PIZI01000003v1	16249202	16288473
PIZI01000003v1	16297888	16343137
PIZI01000003v1	16347956	16378025
PIZI01000003v1	16384632	16388955
PIZI01000003v1	16397862	16407287
PIZI01000003v1	16409819	16437150
PIZI01000003v1	16441756	16488375
PIZI01000003v1	16504130	16516427
PIZI01000003v1	16519446	16526548
PIZI01000003v1	16538720	16553923
PIZI01000003v1	16559290	16562395
PIZI01000003v1	16568465	16595939
PIZI01000003v1	16600195	16602821
PIZI01000003v1	16611945	16633125
PIZI01000003v1	16640738	16716849
PIZI01000003v1	16731664	16774418
PIZI01000003v1	16797102	16831357
PIZI01000003v1	16849554	16930745
PIZI01000003v1	16941388	16947908
PIZI01000003v1	16955945	17479399
PIZI01000003v1	17486639	17490513
PIZI01000003v1	17516246	17523101
PIZI01000003v1	17539452	17545286
PIZI01000003v1	17553137	17560905
PIZI01000003v1	17563108	17583278
PIZI01000003v1	17585912	17595991
PIZI01000003v1	17609818	17619497
PIZI01000003v1	17623487	17628237
PIZI01000003v1	17632796	17638615
PIZI01000003v1	17642728	17658929
PIZI01000003v1	17662525	17673677
PIZI01000003v1	17688344	17696737
PIZI01000003v1	17704106	17712257
PIZI01000003v1	17729942	17814951
PIZI01000003v1	17825597	17862692
PIZI01000003v1	17864602	17870335
PIZI01000003v1	17874868	17920911
PIZI01000003v1	17942998	17986635
PIZI01000003v1	17995196	18019349
PIZI01000003v1	18025534	18034747
PIZI01000003v1	18038458	18042142
PIZI01000003v1	18046184	18584613
PIZI01000003v1	18590350	18619492
PIZI01000003v1	18623358	18627591
PIZI01000003v1	18635259	18650053
PIZI01000003v1	18663334	18671105
PIZI01000003v1	18683665	18691218
PIZI01000003v1	18707536	18746094
PIZI01000003v1	18749514	18761021
PIZI01000003v1	18764802	18773601
PIZI01000003v1	18777080	18783451
PIZI01000003v1	18786480	18806957
PIZI01000003v1	18834250	19089695
PIZI01000003v1	19109623	19141395
PIZI01000003v1	19146446	19163174
PIZI01000003v1	19167118	19170768
PIZI01000003v1	19181584	19213011
PIZI01000003v1	19218371	19229429
PIZI01000003v1	19280888	19283943
PIZI01000003v1	19356946	19366381
PIZI01000003v1	19383004	19385546
PIZI01000003v1	19399406	19404666
PIZI01000003v1	19416880	19447001
PIZI01000003v1	19457240	19489141
PIZI01000003v1	19492453	19516952
PIZI01000003v1	19530688	19541045
PIZI01000003v1	19547296	19623913
PIZI01000003v1	19628437	19633364
PIZI01000003v1	19638654	19644027
PIZI01000003v1	19658686	19666595
PIZI01000003v1	19669416	19676855
PIZI01000003v1	19699726	19701435
PIZI01000003v1	19711829	19714856
PIZI01000003v1	19738854	19760034
PIZI01000003v1	19762754	19778989
PIZI01000003v1	19782444	19816907
PIZI01000003v1	19819822	19835503
PIZI01000003v1	19840160	19863871
PIZI01000003v1	19896368	19907590
PIZI01000003v1	19914553	19938822
PIZI01000003v1	19942274	19946955
PIZI01000003v1	19953692	20010821
PIZI01000003v1	20017624	20029298
PIZI01000003v1	20038240	20041769
PIZI01000003v1	20098680	20111746
PIZI01000003v1	20113760	20130041
PIZI01000003v1	20134108	20155275
PIZI01000003v1	20194964	20205067
PIZI01000003v1	20208505	20221909
PIZI01000003v1	20230677	20247581
PIZI01000003v1	20253203	20342250
PIZI01000003v1	20349568	20400906
PIZI01000003v1	20417240	20485306
PIZI01000003v1	20504192	20524435
PIZI01000003v1	20528596	20535229
PIZI01000003v1	20538626	20574969
PIZI01000003v1	20586963	20591055
PIZI01000003v1	20595030	20615326
PIZI01000003v1	20650990	20688552
PIZI01000003v1	20700376	20751729
PIZI01000003v1	20765302	20790809
PIZI01000003v1	20795726	20826823
PIZI01000003v1	20851529	20854597
PIZI01000003v1	20896614	20900179
PIZI01000003v1	20905369	20913783
PIZI01000003v1	20920553	20960604
PIZI01000003v1	20982132	20987265
PIZI01000003v1	21002075	21009115
PIZI01000003v1	21014288	21052095
PIZI01000003v1	21057604	21066751
PIZI01000003v1	21086665	21113278
PIZI01000003v1	21129249	21152508
PIZI01000003v1	21165223	21168481
PIZI01000003v1	21173454	21185933
PIZI01000003v1	21198315	21209671
PIZI01000003v1	21216293	21218186
PIZI01000003v1	21232837	21237147
PIZI01000003v1	21243652	21249729
PIZI01000003v1	21299164	21302989
PIZI01000003v1	21309571	21328710
PIZI01000003v1	21355587	21363916
PIZI01000003v1	21385777	21392271
PIZI01000003v1	21432200	21537371
PIZI01000003v1	21550128	21642247
PIZI01000003v1	21646838	21660327
PIZI01000003v1	21664384	21674976
PIZI01000003v1	21678492	21701771
PIZI01000003v1	21707624	21716240
PIZI01000003v1	21723762	21746605
PIZI01000003v1	21750086	21755943
PIZI01000003v1	21759210	21763647
PIZI01000003v1	21776820	21787499
PIZI01000003v1	21825136	21827883
PIZI01000003v1	21836014	21841445
PIZI01000003v1	21843527	21858037
PIZI01000003v1	21863767	21874659
PIZI01000003v1	21883602	21954391
PIZI01000003v1	21969423	22034111
PIZI01000003v1	22042565	22044930
PIZI01000003v1	22174300	22178874
PIZI01000003v1	22188652	22191795
PIZI01000003v1	22195902	22200421
PIZI01000003v1	22234452	22237755
PIZI01000003v1	22273230	22283170
PIZI01000003v1	22295070	22303707
PIZI01000003v1	22320450	22323537
PIZI01000003v1	22359068	22371367
PIZI01000003v1	22381656	22388599
PIZI01000003v1	22430392	22440087
PIZI01000003v1	22457586	22469511
PIZI01000003v1	22481260	22483870
PIZI01000003v1	22495454	22500783
PIZI01000003v1	22512726	22521579
PIZI01000003v1	22534840	22540687
PIZI01000003v1	22544838	22552083
PIZI01000003v1	22561746	22567707
PIZI01000003v1	22574105	22623905
PIZI01000003v1	22696494	22711197
PIZI01000003v1	22716010	22723816
PIZI01000003v1	22727996	22733303
PIZI01000003v1	22752374	22760357
PIZI01000003v1	22763180	22766697
PIZI01000003v1	22782474	22785143
PIZI01000003v1	22813346	22815837
PIZI01000003v1	22831627	22837664
PIZI01000003v1	22842400	22851385
PIZI01000003v1	22859980	22870871
PIZI01000003v1	22878343	22892544
PIZI01000003v1	22953666	22958527
PIZI01000003v1	22970441	23012557
PIZI01000003v1	23075786	23078691
PIZI01000003v1	23087613	23091471
PIZI01000003v1	23146389	23148743
PIZI01000003v1	23170520	23206687
PIZI01000003v1	23211404	23213821
PIZI01000003v1	23217372	23231947
PIZI01000003v1	23234328	23257127
PIZI01000003v1	23261402	23306167
PIZI01000003v1	23316082	23322557
PIZI01000003v1	23327459	23334951
PIZI01000003v1	23410234	23428821
PIZI01000003v1	23444006	23446395
PIZI01000003v1	23464515	23466259
PIZI01000003v1	23474752	23515725
PIZI01000003v1	23519546	23541547
PIZI01000003v1	23550980	23579729
PIZI01000003v1	23588364	23624258
PIZI01000003v1	23625850	23638863
PIZI01000003v1	23647324	23652243
PIZI01000003v1	23655914	23659131
PIZI01000003v1	23662500	23674653
PIZI01000003v1	23683322	23689132
PIZI01000003v1	23694677	23704677
PIZI01000003v1	23727766	23731833
PIZI01000003v1	23744019	23748569
PIZI01000003v1	23837136	23849841
PIZI01000003v1	23870012	23873387
PIZI01000003v1	23903412	23910653
PIZI01000003v1	23913304	23919898
PIZI01000003v1	23955415	23959129
PIZI01000003v1	23981848	23986657
PIZI01000003v1	24006912	24025053
PIZI01000003v1	24032637	24037657
PIZI01000003v1	24044341	24067013
PIZI01000003v1	24071748	24113095
PIZI01000003v1	24153579	24177732
PIZI01000003v1	24189081	24258169
PIZI01000003v1	24260646	24263818
PIZI01000003v1	24277072	24284679
PIZI01000003v1	24290145	24312635
PIZI01000003v1	24315802	24331527
PIZI01000003v1	24333774	24336437
PIZI01000003v1	24360014	24369961
PIZI01000003v1	24390098	24396833
PIZI01000003v1	24411036	24419673
PIZI01000003v1	24516562	24519899
PIZI01000003v1	24524786	24529139
PIZI01000003v1	24544054	24559050
PIZI01000003v1	24582745	24586995
PIZI01000003v1	24590205	24617025
PIZI01000003v1	24626833	24634979
PIZI01000003v1	24637773	24651910
PIZI01000003v1	24658126	24709051
PIZI01000003v1	24714992	24725283
PIZI01000003v1	24731870	24742387
PIZI01000003v1	24748935	24758205
PIZI01000003v1	24825560	24830255
PIZI01000003v1	24873941	24882929
PIZI01000003v1	24886878	24914154
PIZI01000003v1	24920108	24925145
PIZI01000003v1	24971084	24975573
PIZI01000003v1	24989656	25117865
PIZI01000003v1	25126124	25128499
[truncated: 26,871 more rows]

## Sheet: Supp_Data_S4
SUPPLEMENTARY DATA S4: Day 2 PMD coordinates (petMar3)
chr	start	end
PIZI01000001v1	1	204295
PIZI01000001v1	206096	312369
PIZI01000001v1	316992	339445
PIZI01000001v1	345660	390251
PIZI01000001v1	392545	448233
PIZI01000001v1	451519	521457
PIZI01000001v1	524978	536869
PIZI01000001v1	543408	591283
PIZI01000001v1	594054	621927
PIZI01000001v1	623938	716092
PIZI01000001v1	718290	745915
PIZI01000001v1	749344	758445
PIZI01000001v1	763728	786368
PIZI01000001v1	789552	799358
PIZI01000001v1	808431	951787
PIZI01000001v1	953557	1099305
PIZI01000001v1	1107821	1121947
PIZI01000001v1	1136952	1180598
PIZI01000001v1	1183288	1225289
PIZI01000001v1	1230816	1271815
PIZI01000001v1	1273482	1333639
PIZI01000001v1	1339976	1365044
PIZI01000001v1	1372198	1379055
PIZI01000001v1	1383580	1396421
PIZI01000001v1	1409218	1412762
PIZI01000001v1	1420989	1423399
PIZI01000001v1	1431772	1442677
PIZI01000001v1	1475416	1477331
PIZI01000001v1	1486646	1492322
PIZI01000001v1	1498676	1508745
PIZI01000001v1	1513530	1516659
PIZI01000001v1	1531553	1550703
PIZI01000001v1	1559840	1565227
PIZI01000001v1	1612778	1622713
PIZI01000001v1	1652060	1662347
PIZI01000001v1	1707882	1724233
PIZI01000001v1	1754810	1761407
PIZI01000001v1	1763980	1792004
PIZI01000001v1	1796437	1802847
PIZI01000001v1	2010303	2048194
PIZI01000001v1	2052340	2175345
PIZI01000001v1	2186104	2196579
PIZI01000001v1	2202453	2206294
PIZI01000001v1	2228609	2231331
PIZI01000001v1	2236042	2244157
PIZI01000001v1	2247502	2250186
PIZI01000001v1	2257159	2275863
PIZI01000001v1	2281532	2284460
PIZI01000001v1	2293568	2297937
PIZI01000001v1	2302620	2319584
PIZI01000001v1	2326514	2329717
PIZI01000001v1	2333114	2340679
PIZI01000001v1	2378954	2385460
PIZI01000001v1	2392151	2396301
PIZI01000001v1	2411325	2453203
PIZI01000001v1	2457636	2474665
PIZI01000001v1	2479326	2503681
PIZI01000001v1	2514434	2522981
PIZI01000001v1	2528789	2534129
PIZI01000001v1	2537832	2567816
PIZI01000001v1	2572477	2579595
PIZI01000001v1	2589676	2594768
PIZI01000001v1	2601528	2609289
PIZI01000001v1	2612916	2637269
PIZI01000001v1	2668120	2676817
PIZI01000001v1	2678813	2682866
PIZI01000001v1	2722706	2728539
PIZI01000001v1	2736915	2742295
PIZI01000001v1	2752128	2757409
PIZI01000001v1	2764044	2767886
PIZI01000001v1	2773784	2782327
PIZI01000001v1	2799336	2805061
PIZI01000001v1	2840100	2843017
PIZI01000001v1	2859186	2866555
PIZI01000001v1	2884065	2889216
PIZI01000001v1	2894738	2897948
PIZI01000001v1	2924303	2932552
PIZI01000001v1	2959704	3027083
PIZI01000001v1	3030336	3048842
PIZI01000001v1	3053140	3057613
PIZI01000001v1	3089406	3098879
PIZI01000001v1	3119733	3142031
PIZI01000001v1	3159294	3163196
PIZI01000001v1	3167673	3178296
PIZI01000001v1	3185034	3203693
PIZI01000001v1	3214857	3223255
PIZI01000001v1	3238266	3259050
PIZI01000001v1	3267949	3274261
PIZI01000001v1	3304472	3309334
PIZI01000001v1	3373394	3377491
PIZI01000001v1	3390168	3393287
PIZI01000001v1	3429595	3433281
PIZI01000001v1	3480251	3491523
PIZI01000001v1	3547712	3631113
PIZI01000001v1	3640724	3738141
PIZI01000001v1	3745628	3748049
PIZI01000001v1	3754394	3777537
PIZI01000001v1	3805944	3815161
PIZI01000001v1	3881985	3890262
PIZI01000001v1	3894282	3934085
PIZI01000001v1	3953133	4073047
PIZI01000001v1	4076541	4293875
PIZI01000001v1	4302301	4456519
PIZI01000001v1	4469622	4476135
PIZI01000001v1	4511127	4562788
PIZI01000001v1	4591186	4597423
PIZI01000001v1	4612120	4626521
PIZI01000001v1	4639136	4729875
PIZI01000001v1	4733309	4907109
PIZI01000001v1	4920720	4933375
PIZI01000001v1	4939911	4977876
PIZI01000001v1	4980984	5043030
PIZI01000001v1	5057736	5070613
PIZI01000001v1	5083611	5094361
PIZI01000001v1	5101428	5109501
PIZI01000001v1	5115901	5124637
PIZI01000001v1	5145298	5158025
PIZI01000001v1	5171014	5173725
PIZI01000001v1	5186624	5190399
PIZI01000001v1	5226002	5231919
PIZI01000001v1	5264343	5268758
PIZI01000001v1	5278362	5282796
PIZI01000001v1	5287850	5339764
PIZI01000001v1	5342897	5397076
PIZI01000001v1	5402840	5410764
PIZI01000001v1	5413342	5436507
PIZI01000001v1	5440759	5452303
PIZI01000001v1	5457582	5477621
PIZI01000001v1	5489256	5534479
PIZI01000001v1	5544276	5582157
PIZI01000001v1	5588992	5604807
PIZI01000001v1	5610332	5614685
PIZI01000001v1	5625277	5628547
PIZI01000001v1	5649576	5657993
PIZI01000001v1	5665065	5682335
PIZI01000001v1	5686300	5689931
PIZI01000001v1	5692452	5721790
PIZI01000001v1	5728916	5798939
PIZI01000001v1	5805282	5851680
PIZI01000001v1	5860249	5893535
PIZI01000001v1	5898346	5907967
PIZI01000001v1	5921135	5981339
PIZI01000001v1	5985964	6022245
PIZI01000001v1	6027168	6095827
PIZI01000001v1	6101880	6129470
PIZI01000001v1	6200074	6245701
PIZI01000001v1	6249094	6263105
PIZI01000001v1	6266885	6281043
PIZI01000001v1	6288485	6311266
PIZI01000001v1	6314352	6323549
PIZI01000001v1	6335020	6453657
PIZI01000001v1	6470446	6492345
PIZI01000001v1	6494536	6498989
PIZI01000001v1	6528451	6530851
PIZI01000001v1	6545160	6562101
PIZI01000001v1	6566670	6577317
PIZI01000001v1	6579802	6587102
PIZI01000001v1	6595109	6656815
PIZI01000001v1	6676870	6681721
PIZI01000001v1	6684876	6699823
PIZI01000001v1	6705234	6800237
PIZI01000001v1	6808288	6827759
PIZI01000001v1	6831938	6842014
PIZI01000001v1	6852158	6854989
PIZI01000001v1	6857824	6876819
PIZI01000001v1	6924476	6926715
PIZI01000001v1	6957281	7029275
PIZI01000001v1	7038800	7047841
PIZI01000001v1	7113066	7117129
PIZI01000001v1	7121306	7132123
PIZI01000001v1	7164904	7195313
PIZI01000001v1	7208067	7216585
PIZI01000001v1	7218890	7230775
PIZI01000001v1	7249441	7250761
PIZI01000001v1	7280394	7316905
PIZI01000001v1	7337827	7339577
PIZI01000001v1	7427560	7431447
PIZI01000001v1	7441910	7450638
PIZI01000001v1	7489056	7491317
PIZI01000001v1	7560017	7562577
PIZI01000001v1	7576806	7582125
PIZI01000001v1	7591845	7619135
PIZI01000001v1	7622963	7632223
PIZI01000001v1	7638738	7641669
PIZI01000001v1	7646860	7654187
PIZI01000001v1	7656445	7770179
PIZI01000001v1	7777802	7781139
PIZI01000001v1	7786293	7789071
PIZI01000001v1	7793016	7889331
PIZI01000001v1	7892842	7902033
PIZI01000001v1	7906656	7933719
PIZI01000001v1	7938536	7948206
PIZI01000001v1	7972563	8016863
PIZI01000001v1	8019101	8029708
PIZI01000001v1	8066656	8085490
PIZI01000001v1	8111791	8116737
PIZI01000001v1	8121210	8122909
PIZI01000001v1	8136348	8178806
PIZI01000001v1	8189378	8198054
PIZI01000001v1	8208636	8215441
PIZI01000001v1	8264204	8267373
PIZI01000001v1	8272638	8319534
PIZI01000001v1	8329856	8350580
PIZI01000001v1	8360694	8377650
PIZI01000001v1	8391216	8395275
PIZI01000001v1	8400006	8408443
PIZI01000001v1	8413830	8436455
PIZI01000001v1	8484745	8487691
PIZI01000001v1	8499756	8538213
PIZI01000001v1	8546202	8556682
PIZI01000001v1	8560330	8581554
PIZI01000001v1	8588783	8606509
PIZI01000001v1	8613697	8622919
PIZI01000001v1	8626480	8628839
PIZI01000001v1	8648612	8721846
PIZI01000001v1	8734219	8782571
PIZI01000001v1	8802540	8860222
PIZI01000001v1	8869136	8882423
PIZI01000001v1	8893488	8908272
PIZI01000001v1	8914434	8939436
PIZI01000001v1	8946326	8954485
PIZI01000001v1	8959400	8978129
PIZI01000001v1	9047962	9079763
PIZI01000001v1	9115039	9118484
PIZI01000001v1	9214497	9228080
PIZI01000001v1	9234176	9248139
PIZI01000001v1	9254892	9286433
PIZI01000001v1	9305195	9312230
PIZI01000001v1	9315712	9339713
PIZI01000001v1	9353841	9361867
PIZI01000001v1	9364557	9368547
PIZI01000001v1	9380140	9400576
PIZI01000001v1	9468124	9503229
PIZI01000001v1	9507952	9509820
PIZI01000001v1	9544377	9554716
PIZI01000001v1	9601750	9605465
PIZI01000001v1	9619876	9680241
PIZI01000001v1	9711081	9720175
PIZI01000001v1	9725197	9803989
PIZI01000001v1	9807995	9814396
PIZI01000001v1	9815907	9823810
PIZI01000001v1	9836518	9847606
PIZI01000001v1	9902574	9922263
PIZI01000001v1	9924428	9934219
PIZI01000001v1	9937546	9956425
PIZI01000001v1	9959298	9973643
PIZI01000001v1	9988370	9993183
PIZI01000001v1	10001240	10005107
PIZI01000001v1	10049942	10053789
PIZI01000001v1	10097073	10099958
PIZI01000001v1	10120046	10229301
PIZI01000001v1	10234508	10247611
PIZI01000001v1	10433690	10454097
PIZI01000001v1	10460168	10463615
PIZI01000001v1	10480761	10491025
PIZI01000001v1	10494706	10516155
PIZI01000001v1	10537896	10564414
PIZI01000001v1	10574816	10586517
PIZI01000001v1	10595718	10600691
PIZI01000001v1	10606887	10630063
PIZI01000001v1	10631757	10712269
PIZI01000001v1	10720557	10753247
PIZI01000001v1	10759112	10765593
PIZI01000001v1	10769758	10787349
PIZI01000001v1	10809607	10815185
PIZI01000001v1	10821504	10829595
PIZI01000001v1	10831974	10864687
PIZI01000001v1	10875872	10893455
PIZI01000001v1	10901560	10911033
PIZI01000001v1	10915626	10918097
PIZI01000001v1	10925707	10930331
PIZI01000001v1	10952972	10957019
PIZI01000001v1	10986814	10990932
PIZI01000001v1	10994252	10997509
PIZI01000001v1	10999466	11005797
PIZI01000001v1	11106967	11110913
PIZI01000001v1	11114642	11132023
PIZI01000001v1	11145172	11178709
PIZI01000001v1	11187708	11191212
PIZI01000001v1	11194618	11203258
PIZI01000001v1	11219910	11222379
PIZI01000001v1	11264552	11295381
PIZI01000001v1	11297226	11303811
PIZI01000001v1	11314810	11329973
PIZI01000001v1	11349687	11353107
PIZI01000001v1	11367854	11378225
PIZI01000001v1	11408205	11431481
PIZI01000001v1	11435180	11449721
PIZI01000001v1	11528140	11539403
PIZI01000001v1	11554956	11560699
PIZI01000001v1	11588896	11595308
PIZI01000001v1	11611500	11632753
PIZI01000001v1	11644645	11649033
PIZI01000001v1	11652421	11656499
PIZI01000001v1	11661028	11666428
PIZI01000001v1	11671562	11679591
PIZI01000001v1	11709213	11714051
PIZI01000001v1	11723010	11755083
PIZI01000001v1	11765036	11799576
PIZI01000001v1	11809619	11860255
PIZI01000001v1	11865532	11877443
PIZI01000001v1	11881686	11886581
PIZI01000001v1	11891636	11943021
PIZI01000001v1	11954622	11964357
PIZI01000001v1	11982012	12007259
PIZI01000001v1	12040824	12123166
PIZI01000001v1	12125472	12138359
PIZI01000001v1	12147012	12153261
PIZI01000001v1	12159132	12167017
PIZI01000001v1	12169796	12174640
PIZI01000001v1	12187740	12198673
PIZI01000001v1	12325250	12339231
PIZI01000001v1	12342877	12376401
PIZI01000001v1	12380759	12389863
PIZI01000001v1	12393101	12397777
PIZI01000001v1	12400814	12446353
PIZI01000001v1	12462996	12514050
PIZI01000001v1	12524593	12527509
PIZI01000001v1	12533110	12535137
PIZI01000001v1	12570578	12574893
PIZI01000001v1	12582222	12585895
PIZI01000001v1	12658636	12670451
PIZI01000001v1	12728126	12741124
PIZI01000001v1	12746112	12750163
PIZI01000001v1	12771407	12774866
PIZI01000001v1	12796101	12805093
PIZI01000001v1	12807118	12846171
PIZI01000001v1	12860124	12864365
PIZI01000001v1	12880286	12891993
PIZI01000001v1	12894846	12943797
PIZI01000001v1	12947268	13063199
PIZI01000001v1	13071770	13089957
PIZI01000001v1	13092444	13101317
PIZI01000001v1	13104574	13148289
PIZI01000001v1	13150494	13247885
PIZI01000001v1	13263466	13268665
PIZI01000001v1	13279346	13308157
PIZI01000001v1	13310788	13349851
PIZI01000001v1	13352468	13387877
PIZI01000001v1	13390724	13399589
PIZI01000001v1	13403297	13515054
PIZI01000001v1	13520792	13573483
PIZI01000001v1	13575951	13595469
PIZI01000001v1	13597712	13610341
PIZI01000001v1	13615128	13730157
PIZI01000001v1	13733605	13737619
PIZI01000001v1	13743121	13752795
PIZI01000001v1	13769008	13771091
PIZI01000001v1	13778484	13783861
PIZI01000001v1	13807616	13811547
PIZI01000001v1	13817964	13822907
PIZI01000001v1	13854444	13858819
PIZI01000001v1	13862071	13887751
PIZI01000001v1	13891582	13899947
PIZI01000001v1	13905830	13931683
PIZI01000001v1	13938865	13958348
PIZI01000001v1	13973422	13980011
PIZI01000001v1	13994548	14043452
PIZI01000001v1	14048954	14062147
PIZI01000001v1	14075764	14079725
PIZI01000001v1	14087233	14089101
PIZI01000001v1	14091873	14262391
PIZI01000001v1	14282282	14314205
PIZI01000001v1	14316761	14346153
PIZI01000001v1	14358024	14363115
PIZI01000001v1	14367043	14377929
PIZI01000001v1	14387089	14390875
PIZI01000001v1	14395710	14417401
PIZI01000001v1	14420470	14434487
PIZI01000001v1	14440740	14445622
PIZI01000001v1	14451362	14461399
PIZI01000001v1	14464444	14486571
PIZI01000001v1	14509556	14515576
PIZI01000001v1	14545044	14550375
PIZI01000001v1	14563360	14581977
PIZI01000001v1	14631066	14632941
PIZI01000001v1	14642852	14651698
PIZI01000001v1	14664954	14676476
PIZI01000001v1	14680996	14686913
PIZI01000001v1	14691209	14696093
PIZI01000001v1	14710546	14728606
PIZI01000001v1	14739672	14799149
PIZI01000001v1	14805812	14839196
PIZI01000001v1	14861580	14866004
PIZI01000001v1	14871186	14875095
PIZI01000001v1	14902932	14907733
PIZI01000001v1	14917252	14920093
PIZI01000001v1	14927520	14930538
PIZI01000001v1	14955084	15074609
PIZI01000001v1	15077135	15105734
PIZI01000001v1	15130584	15132489
PIZI01000001v1	15135582	15154431
PIZI01000001v1	15161957	15223491
PIZI01000001v1	15238691	15241659
PIZI01000001v1	15249663	15265175
PIZI01000001v1	15269812	15290076
PIZI01000001v1	15303192	15334085
PIZI01000001v1	15346232	15380448
PIZI01000001v1	15941167	15947713
PIZI01000001v1	15953446	15955532
PIZI01000001v1	15969088	15971525
PIZI01000001v1	16016958	16053821
PIZI01000001v1	16067246	16071743
PIZI01000001v1	16079230	16085455
PIZI01000001v1	16116732	16418843
PIZI01000001v1	16438043	16442047
PIZI01000001v1	16471831	16475667
PIZI01000001v1	16529300	16546983
PIZI01000001v1	16556758	16561226
PIZI01000001v1	16585880	16595601
PIZI01000001v1	16612380	16615251
PIZI01000001v1	16624935	16676215
PIZI01000001v1	16685192	16690031
PIZI01000001v1	16696344	16707032
PIZI01000001v1	16719498	17160101
PIZI01000001v1	17293906	17304145
PIZI01000001v1	17355036	17357473
PIZI01000001v1	17611148	17613943
PIZI01000001v1	17628831	17666841
PIZI01000001v1	17677895	17689205
PIZI01000001v1	17695745	17702139
PIZI01000001v1	17706291	17722009
PIZI01000001v1	17730282	17754468
PIZI01000001v1	17769388	17796127
PIZI01000001v1	17803499	17815209
PIZI01000001v1	17822136	17826143
PIZI01000001v1	17828977	17831980
PIZI01000001v1	17893862	17899545
PIZI01000001v1	17906654	17949975
PIZI01000001v1	17953921	17955913
PIZI01000001v1	17961398	17962894
PIZI01000001v1	17968418	17973194
PIZI01000001v1	18003478	18012386
PIZI01000001v1	18034890	18036989
PIZI01000001v1	18046466	18175331
PIZI01000001v1	18185636	18246917
PIZI01000001v1	18250657	18285801
PIZI01000001v1	18288172	18358721
PIZI01000001v1	18364684	18368794
PIZI01000001v1	18377318	18383742
PIZI01000001v1	18388423	18409565
PIZI01000001v1	18416910	18514573
PIZI01000001v1	18521014	18535143
PIZI01000001v1	18538424	18589835
PIZI01000001v1	18592636	18610361
PIZI01000001v1	18614685	18668239
PIZI01000001v1	18670610	18687775
PIZI01000001v1	18693384	18696883
PIZI01000001v1	18715114	18742627
PIZI01000001v1	18925284	18957915
PIZI01000001v1	19001602	19009877
PIZI01000001v1	19045798	19050146
PIZI01000001v1	19146099	19351036
PIZI01000001v1	19356011	19366439
PIZI01000001v1	19368812	19377807
PIZI01000001v1	19383277	19385105
PIZI01000001v1	19409448	19416937
PIZI01000001v1	19419008	19430549
PIZI01000001v1	19435574	19443704
PIZI01000001v1	19450023	19488807
PIZI01000001v1	19496459	19525240
PIZI01000001v1	19530028	19560793
PIZI01000001v1	19572272	19585429
PIZI01000001v1	19594655	19597619
PIZI01000001v1	19602116	19608121
PIZI01000001v1	19617216	19627753
PIZI01000001v1	19637222	19670015
PIZI01000001v1	19677888	19795543
PIZI01000001v1	19798878	19805837
PIZI01000001v1	19820578	19822464
PIZI01000001v1	19853003	19881194
PIZI01000001v1	19900612	19904715
PIZI01000001v1	19909030	19914123
PIZI01000001v1	19929060	19933141
PIZI01000001v1	19977446	19992816
PIZI01000001v1	19998274	20010339
PIZI01000001v1	20021102	20025061
PIZI01000001v1	20032164	20037835
PIZI01000001v1	20049052	20064777
PIZI01000001v1	20088290	20131292
PIZI01000001v1	20134844	20160563
PIZI01000001v1	20166152	20220126
PIZI01000001v1	20222990	20260819
PIZI01000001v1	20263445	20289076
PIZI01000001v1	20293335	20317946
PIZI01000001v1	20327747	20340756
PIZI01000001v1	20344253	20403388
PIZI01000001v1	20414884	20419548
PIZI01000001v1	20422908	20437184
PIZI01000001v1	20440946	20446260
PIZI01000001v1	20448510	20495853
PIZI01000001v1	20550514	20573547
PIZI01000001v1	20762418	20766353
PIZI01000001v1	20798612	20799929
PIZI01000001v1	20802837	20839935
PIZI01000001v1	20851951	20887248
PIZI01000001v1	20891936	20920487
PIZI01000001v1	20933875	20936428
PIZI01000001v1	20939053	21000170
PIZI01000001v1	21002096	21053207
PIZI01000001v1	21057801	21067017
PIZI01000001v1	21071931	21077631
PIZI01000001v1	21081957	21096393
PIZI01000001v1	21101080	21116359
PIZI01000001v1	21123118	21197895
PIZI01000001v1	21206004	21210809
PIZI01000001v1	21216434	21233807
PIZI01000001v1	21236748	21316765
PIZI01000001v1	21334894	21373400
PIZI01000001v1	21377413	21383446
PIZI01000001v1	21388347	21464165
PIZI01000001v1	21470590	21485245
PIZI01000001v1	21487427	21535879
PIZI01000001v1	21544066	21573471
PIZI01000001v1	21584459	21657161
PIZI01000001v1	21662072	21695725
PIZI01000001v1	21698576	21719898
PIZI01000001v1	21722175	21813331
PIZI01000001v1	21825384	21850899
PIZI01000001v1	21857757	21868921
PIZI01000001v1	21891802	21970021
PIZI01000001v1	22007482	22071450
PIZI01000001v1	22082110	22100303
PIZI01000001v1	22115686	22134316
PIZI01000001v1	22139512	22145431
PIZI01000001v1	22161388	22166077
PIZI01000001v1	22169190	22229133
PIZI01000001v1	22237716	22301345
PIZI01000001v1	22319886	22346077
PIZI01000001v1	22352585	22367009
PIZI01000001v1	22374968	22392952
PIZI01000001v1	22396758	22408031
PIZI01000001v1	22413245	22441925
PIZI01000001v1	22445816	22458923
PIZI01000001v1	22478658	22552495
PIZI01000001v1	22555572	22571337
PIZI01000001v1	22590472	22758731
PIZI01000001v1	22763130	22820045
PIZI01000001v1	22822271	22882097
PIZI01000001v1	22885780	22965813
PIZI01000001v1	22970118	23114899
PIZI01000001v1	23120680	23131213
PIZI01000001v1	23134311	23143197
PIZI01000001v1	23153700	23217298
PIZI01000001v1	23221496	23326683
PIZI01000001v1	23351264	23356969
PIZI01000001v1	23390312	23454107
PIZI01000001v1	23462003	23505295
PIZI01000001v1	23508283	23596239
PIZI01000001v1	23604887	23640776
PIZI01000001v1	23656488	23665102
PIZI01000001v1	23668112	23725475
PIZI01000001v1	23733092	23868149
PIZI01000001v1	23871313	23904267
PIZI01000001v1	23921685	23931755
PIZI01000001v1	23935820	23940693
PIZI01000001v1	23944898	23995441
PIZI01000001v1	23997458	24017165
PIZI01000001v1	24019104	24031009
PIZI01000001v1	24038168	24065689
PIZI01000001v1	24068652	24132217
PIZI01000001v1	24135042	24139339
PIZI01000001v1	24182356	24189797
PIZI01000001v1	24199998	24212359
PIZI01000001v1	24223760	24234657
PIZI01000001v1	24304344	24316170
PIZI01000001v1	24318671	24362333
PIZI01000001v1	24367280	24434185
PIZI01000001v1	24438274	24452618
PIZI01000001v1	24455918	24484525
PIZI01000001v1	24486858	24517441
PIZI01000001v1	24523556	24533537
PIZI01000001v1	24536566	24545065
PIZI01000001v1	24561796	24567432
PIZI01000001v1	24573973	24581637
PIZI01000001v1	24587060	24591081
PIZI01000001v1	24624362	24693571
PIZI01000001v1	24696723	24732245
PIZI01000001v1	24737086	24759229
PIZI01000001v1	24763044	24792439
PIZI01000001v1	24802357	24906284
PIZI01000001v1	24909588	24913906
PIZI01000001v1	24922349	24924880
PIZI01000001v1	24985948	25011977
PIZI01000001v1	25014252	25020330
PIZI01000001v1	25022622	25028644
PIZI01000001v1	25048626	25053310
PIZI01000001v1	25069598	25076033
PIZI01000001v1	25081792	25084911
PIZI01000001v1	25135054	25137717
PIZI01000001v1	25155976	25162051
PIZI01000001v1	25166754	25173002
PIZI01000001v1	25176226	25216975
PIZI01000001v1	25225340	25228885
PIZI01000001v1	25231576	25244348
PIZI01000001v1	25278852	25282569
PIZI01000001v1	25323837	25333415
PIZI01000001v1	25410186	25414765
PIZI01000001v1	25427582	25543305
PIZI01000001v1	25548646	25580828
PIZI01000001v1	25602668	25613702
PIZI01000001v1	25617888	25676578
PIZI01000001v1	25682400	25689331
PIZI01000001v1	25697646	25720253
PIZI01000001v1	25723232	25727138
PIZI01000001v1	25740558	25784617
PIZI01000001v1	25794236	25804605
PIZI01000001v1	25831185	25850299
PIZI01000001v1	25864322	25871223
PIZI01000001v1	25880320	25899807
PIZI01000001v1	25903126	25923262
PIZI01000001v1	25927908	25930153
PIZI01000001v1	25931854	25957619
PIZI01000001v1	25972248	26009925
PIZI01000001v1	26017063	26039181
PIZI01000001v1	26045986	26051066
PIZI01000001v1	26054470	26077951
PIZI01000001v1	26091563	26103051
PIZI01000001v1	26107884	26111269
PIZI01000001v1	26154900	26165619
PIZI01000001v1	26172592	26176281
PIZI01000001v1	26197133	26214719
PIZI01000001v1	26221022	26247489
PIZI01000001v1	26255352	26259090
PIZI01000001v1	26261656	26267425
PIZI01000001v1	26272968	26283204
PIZI01000001v1	26286668	26342267
PIZI01000001v1	26350578	26359359
PIZI01000001v1	26368051	26405625
PIZI01000001v1	26407387	26446705
PIZI01000001v1	26449102	26456467
PIZI01000001v1	26463391	26467049
PIZI01000001v1	26475250	26527141
PIZI01000001v1	26532856	26564778
PIZI01000001v1	26566573	26615651
PIZI01000001v1	26623628	26685265
PIZI01000001v1	26696047	26777433
PIZI01000001v1	26790210	26802535
PIZI01000001v1	26806982	26875332
PIZI01000001v1	26878330	26882324
PIZI01000001v1	26887212	26897607
PIZI01000001v1	26908586	26913491
PIZI01000001v1	26921974	26927352
PIZI01000001v1	26929776	26933791
PIZI01000001v1	26986913	27002582
PIZI01000001v1	27059680	27070143
PIZI01000001v1	27076674	27080065
PIZI01000001v1	27083761	27100511
PIZI01000001v1	27110558	27184013
PIZI01000001v1	27207487	27211351
PIZI01000001v1	27235188	27241289
PIZI01000001v1	27255723	27260405
PIZI01000001v1	27275243	27280661
PIZI01000001v1	27317768	27323711
PIZI01000001v1	27510499	27515114
PIZI01000001v1	27569104	27574547
PIZI01000002v1	2854	19957
PIZI01000002v1	22479	57509
PIZI01000002v1	60392	78778
PIZI01000002v1	81508	171017
PIZI01000002v1	174324	188580
PIZI01000002v1	190454	412788
PIZI01000002v1	421902	425537
PIZI01000002v1	438557	450399
PIZI01000002v1	453554	464687
PIZI01000002v1	466824	510317
PIZI01000002v1	692924	696125
PIZI01000002v1	704628	709567
PIZI01000002v1	712356	837650
PIZI01000002v1	841452	902308
PIZI01000002v1	922312	928673
PIZI01000002v1	1021910	1023925
PIZI01000002v1	1045500	1064845
PIZI01000002v1	1065952	1106447
PIZI01000002v1	1111389	1126127
PIZI01000002v1	1134601	1173085
PIZI01000002v1	1185675	1212627
PIZI01000002v1	1225226	1252038
PIZI01000002v1	1277591	1279343
PIZI01000002v1	1288914	1302380
PIZI01000002v1	1311254	1325973
PIZI01000002v1	1332216	1365128
PIZI01000002v1	1369268	1387483
PIZI01000002v1	1416652	1418559
PIZI01000002v1	1449673	1453325
PIZI01000002v1	1464182	1467381
PIZI01000002v1	1521550	1526862
PIZI01000002v1	1542522	1546249
PIZI01000002v1	1557822	1589465
PIZI01000002v1	1595282	1610737
PIZI01000002v1	1614728	1626411
PIZI01000002v1	1632764	1691239
PIZI01000002v1	1693832	1700160
PIZI01000002v1	1705680	1712979
PIZI01000002v1	1720155	1723287
PIZI01000002v1	1733618	1773049
PIZI01000002v1	1778314	1786666
PIZI01000002v1	1792726	1816810
PIZI01000002v1	1825432	1841062
PIZI01000002v1	1847364	1862075
PIZI01000002v1	1871245	1892853
PIZI01000002v1	1900154	1943185
PIZI01000002v1	1948826	1958537
PIZI01000002v1	1964548	1970087
PIZI01000002v1	1973838	1991877
PIZI01000002v1	2002644	2014871
PIZI01000002v1	2028784	2040718
PIZI01000002v1	2043174	2048078
PIZI01000002v1	2069286	2097341
PIZI01000002v1	2116752	2120529
PIZI01000002v1	2123006	2147607
PIZI01000002v1	2159584	2172655
PIZI01000002v1	2189044	2194725
PIZI01000002v1	2205546	2214612
PIZI01000002v1	2276174	2280771
PIZI01000002v1	2313234	2328845
PIZI01000002v1	2333044	2411724
PIZI01000002v1	2415108	2428947
PIZI01000002v1	2433694	2438852
PIZI01000002v1	2462580	2496597
PIZI01000002v1	2546474	2554475
PIZI01000002v1	2559031	2583832
PIZI01000002v1	2624033	2629369
PIZI01000002v1	2636143	2645669
PIZI01000002v1	2712947	2718031
PIZI01000002v1	2721865	2729382
PIZI01000002v1	2733508	2753237
PIZI01000002v1	2779715	2835881
PIZI01000002v1	2838834	2888087
PIZI01000002v1	2896042	2976199
PIZI01000002v1	3000176	3012858
PIZI01000002v1	3021992	3026195
PIZI01000002v1	3103304	3119467
PIZI01000002v1	3140740	3145013
PIZI01000002v1	3158462	3160596
PIZI01000002v1	3168060	3173254
PIZI01000002v1	3194964	3196837
PIZI01000002v1	3215038	3276992
PIZI01000002v1	3279500	3350989
PIZI01000002v1	3364355	3431323
PIZI01000002v1	3435404	3439413
PIZI01000002v1	3457202	3461478
PIZI01000002v1	3569717	3576996
PIZI01000002v1	3589292	3616993
PIZI01000002v1	3633696	3636631
PIZI01000002v1	3653780	3658860
PIZI01000002v1	3701618	3706903
PIZI01000002v1	3722377	3739696
PIZI01000002v1	3743042	3751079
PIZI01000002v1	3753782	3765755
PIZI01000002v1	3773898	3777707
PIZI01000002v1	3780864	3785149
PIZI01000002v1	3806885	3833578
PIZI01000002v1	3837032	3854051
PIZI01000002v1	3870160	3878362
PIZI01000002v1	3894022	3935944
PIZI01000002v1	3940209	3944705
PIZI01000002v1	3964733	3968354
PIZI01000002v1	3985695	4012267
PIZI01000002v1	4061013	4066599
PIZI01000002v1	4075372	4080315
PIZI01000002v1	4101168	4103721
PIZI01000002v1	4134814	4138327
PIZI01000002v1	4204080	4206703
PIZI01000002v1	4258138	4260257
PIZI01000002v1	4377719	4380435
PIZI01000002v1	4419947	4457109
PIZI01000002v1	4463806	4476686
PIZI01000002v1	4503460	4555123
PIZI01000002v1	4562641	4614557
PIZI01000002v1	4621473	4678545
PIZI01000002v1	4686438	4704698
PIZI01000002v1	4715966	4719435
PIZI01000002v1	4792567	4821717
PIZI01000002v1	4829628	4866400
PIZI01000002v1	4903429	4926707
PIZI01000002v1	4963110	5026627
PIZI01000002v1	5040604	5051901
PIZI01000002v1	5062160	5064731
PIZI01000002v1	5090444	5097443
PIZI01000002v1	5120745	5124341
PIZI01000002v1	5147537	5158540
PIZI01000002v1	5175702	5240275
PIZI01000002v1	5246494	5251279
PIZI01000002v1	5259538	5286733
PIZI01000002v1	5320988	5353943
PIZI01000002v1	5375674	5378789
PIZI01000002v1	5393018	5397933
PIZI01000002v1	5453018	5456261
PIZI01000002v1	5488683	5508346
PIZI01000002v1	5525134	5532702
PIZI01000002v1	5555670	5559045
PIZI01000002v1	5587749	5594007
PIZI01000002v1	5603605	5608585
PIZI01000002v1	5625844	5634755
PIZI01000002v1	5741716	5748072
PIZI01000002v1	5761249	5767892
PIZI01000002v1	5785683	5792964
PIZI01000002v1	5801852	5804329
PIZI01000002v1	5807732	5845523
PIZI01000002v1	5926715	5930249
PIZI01000002v1	5946762	5950287
PIZI01000002v1	5983663	5991765
PIZI01000002v1	5997887	6000492
PIZI01000002v1	6024586	6048988
PIZI01000002v1	6057850	6080373
PIZI01000002v1	6084824	6116133
PIZI01000002v1	6126224	6160659
PIZI01000002v1	6165366	6203491
PIZI01000002v1	6207842	6216441
PIZI01000002v1	6221546	6250101
PIZI01000002v1	6269646	6274049
PIZI01000002v1	6316876	6417146
PIZI01000002v1	6426616	6460861
PIZI01000002v1	6473668	7024470
PIZI01000002v1	7039370	7050619
PIZI01000002v1	7057019	7065492
PIZI01000002v1	7068070	7080435
PIZI01000002v1	7082681	7088228
PIZI01000002v1	7105471	7114313
PIZI01000002v1	7134244	7137377
PIZI01000002v1	7141994	7160918
PIZI01000002v1	7172802	7176133
PIZI01000002v1	7183710	7202092
PIZI01000002v1	7205557	7225877
PIZI01000002v1	7229644	7232375
PIZI01000002v1	7242783	7247228
PIZI01000002v1	7291977	7403892
PIZI01000002v1	7432392	7458072
PIZI01000002v1	7467509	7594707
PIZI01000002v1	7597580	7620346
PIZI01000002v1	7627168	7648565
PIZI01000002v1	7663137	7773587
PIZI01000002v1	7780513	7789626
PIZI01000002v1	7797910	7840177
PIZI01000002v1	7844746	7976530
PIZI01000002v1	7982552	8041885
PIZI01000002v1	8049630	8086415
PIZI01000002v1	8096974	8101657
PIZI01000002v1	8104835	8107094
PIZI01000002v1	8115638	8121215
PIZI01000002v1	8124747	8152047
PIZI01000002v1	8171509	8175693
PIZI01000002v1	8187453	8196969
PIZI01000002v1	8200226	8221986
PIZI01000002v1	8234322	8237869
PIZI01000002v1	8252107	8270542
PIZI01000002v1	8287314	8303639
PIZI01000002v1	8305876	8422799
PIZI01000002v1	8428222	8432346
PIZI01000002v1	8439112	8473371
PIZI01000002v1	8475345	8477633
PIZI01000002v1	8483602	8540698
PIZI01000002v1	8547726	8551655
PIZI01000002v1	8573720	8576215
PIZI01000002v1	8579432	8598334
PIZI01000002v1	8603664	8609847
PIZI01000002v1	8635319	8642285
PIZI01000002v1	8718276	8738015
PIZI01000002v1	8740868	8783114
PIZI01000002v1	8785370	8820547
PIZI01000002v1	8852103	8865000
PIZI01000002v1	8867528	8890137
PIZI01000002v1	8898620	8904820
PIZI01000002v1	8909754	9099859
PIZI01000002v1	9103204	9106510
PIZI01000002v1	9113193	9124010
PIZI01000002v1	9137678	9142162
PIZI01000002v1	9147620	9177597
PIZI01000002v1	9200043	9221117
PIZI01000002v1	9232340	9271317
PIZI01000002v1	9281183	9296476
PIZI01000002v1	9301080	9360529
PIZI01000002v1	9379460	9478807
PIZI01000002v1	9483240	9639741
PIZI01000002v1	9646427	9668129
PIZI01000002v1	9672235	9698701
PIZI01000002v1	9708014	9731866
PIZI01000002v1	9739624	9905321
PIZI01000002v1	9908027	9993801
PIZI01000002v1	10005178	10009755
PIZI01000002v1	10052664	10063825
PIZI01000002v1	10069735	10484903
PIZI01000002v1	10495972	10499913
PIZI01000002v1	10513598	10525453
PIZI01000002v1	10543404	10554931
PIZI01000002v1	10557931	10567297
PIZI01000002v1	10582536	10597609
PIZI01000002v1	10607814	10615208
PIZI01000002v1	10625034	10695677
PIZI01000002v1	10704283	10710037
PIZI01000002v1	10751142	10762266
PIZI01000002v1	10794428	10797184
PIZI01000002v1	10812852	10819275
PIZI01000002v1	10833611	10877411
PIZI01000002v1	10879427	10881359
PIZI01000002v1	10888080	10899168
PIZI01000002v1	10902132	10911701
PIZI01000002v1	10920618	10949768
PIZI01000002v1	10960124	11076445
PIZI01000002v1	11088022	11128230
PIZI01000002v1	11130922	11169433
PIZI01000002v1	11172480	11246428
PIZI01000002v1	11247679	11313609
PIZI01000002v1	11315138	11324269
PIZI01000002v1	11336390	11340599
PIZI01000002v1	11354456	11379198
PIZI01000002v1	11381908	11558665
PIZI01000002v1	11565372	11568259
PIZI01000002v1	11581702	11588347
PIZI01000002v1	11605094	11612565
PIZI01000002v1	11625093	11814296
PIZI01000002v1	11816800	11859209
PIZI01000002v1	11891601	11959455
PIZI01000002v1	11961606	12003744
PIZI01000002v1	12020102	12023737
PIZI01000002v1	12031568	12361621
PIZI01000002v1	12368232	12909359
PIZI01000002v1	12931124	12946365
PIZI01000002v1	12950066	12956547
PIZI01000002v1	12961278	13013213
PIZI01000002v1	13021146	13034789
PIZI01000002v1	13036817	13279723
PIZI01000002v1	13282399	13288133
PIZI01000002v1	13295138	13367551
PIZI01000002v1	13370672	13398413
PIZI01000002v1	13422806	13424817
PIZI01000002v1	13436205	13440690
PIZI01000002v1	13455320	13468388
PIZI01000002v1	13481422	13508575
PIZI01000002v1	13514620	13517076
PIZI01000002v1	13525888	13549247
PIZI01000002v1	13551227	13573199
PIZI01000002v1	13578384	13585547
PIZI01000002v1	13622248	13647899
PIZI01000002v1	13651408	13663343
PIZI01000002v1	13685545	13712207
PIZI01000002v1	13715328	13720053
PIZI01000002v1	13731800	13739764
PIZI01000002v1	13748748	13810071
PIZI01000002v1	13812451	13850235
PIZI01000002v1	13852879	13871471
PIZI01000002v1	13876071	13906069
PIZI01000002v1	13913492	14042711
PIZI01000002v1	14057060	14076776
PIZI01000002v1	14079243	14144089
PIZI01000002v1	14160078	14168221
PIZI01000002v1	14172378	14186251
PIZI01000002v1	14215516	14229472
PIZI01000002v1	14244570	14256299
PIZI01000002v1	14274206	14283703
PIZI01000002v1	14391178	14419237
PIZI01000002v1	14436296	14447199
PIZI01000002v1	14476412	14528029
PIZI01000002v1	14543092	14548787
PIZI01000002v1	14555226	14563000
PIZI01000002v1	14573115	14576041
PIZI01000002v1	14592421	14617457
PIZI01000002v1	14691799	14722359
PIZI01000002v1	14733563	14736516
PIZI01000002v1	14758634	14765381
PIZI01000002v1	14777383	14782499
PIZI01000002v1	14836563	14841828
PIZI01000002v1	14845988	14853135
PIZI01000002v1	14858670	14867177
PIZI01000002v1	14876027	14880765
PIZI01000002v1	14924088	14931031
PIZI01000002v1	14943166	14971571
PIZI01000002v1	14974479	14977537
PIZI01000002v1	14979542	14989981
PIZI01000002v1	15018575	15030235
PIZI01000002v1	15033362	15039512
PIZI01000002v1	15107622	15142675
PIZI01000002v1	15148478	15165219
PIZI01000002v1	15288042	15408801
PIZI01000002v1	15449102	15455401
PIZI01000002v1	15484188	15488861
PIZI01000002v1	15506206	15508248
PIZI01000002v1	15538534	15551751
PIZI01000002v1	15607566	15624711
PIZI01000002v1	15674015	15697979
PIZI01000002v1	15711018	15754601
PIZI01000002v1	15761786	15881902
PIZI01000002v1	15924012	15968843
PIZI01000002v1	15979482	15994517
PIZI01000002v1	15998024	16004910
PIZI01000002v1	16015957	16023508
PIZI01000002v1	16034090	16042280
PIZI01000002v1	16046767	16090782
PIZI01000002v1	16099022	16103468
PIZI01000002v1	16112468	16141917
PIZI01000002v1	16155111	16191352
PIZI01000002v1	16199292	16206350
PIZI01000002v1	16210864	16234060
PIZI01000002v1	16239866	16307827
PIZI01000002v1	16329538	16365799
PIZI01000002v1	16367998	16380077
PIZI01000002v1	16388866	16420361
PIZI01000002v1	16429912	16467775
PIZI01000002v1	16476248	16486682
PIZI01000002v1	16491783	16531869
PIZI01000002v1	16537378	16543859
PIZI01000002v1	16548414	16620650
PIZI01000002v1	16625284	16642013
PIZI01000002v1	16649568	16666523
PIZI01000002v1	16668890	16704205
PIZI01000002v1	16732354	16735670
PIZI01000002v1	16744354	16764087
PIZI01000002v1	16779204	16807847
PIZI01000002v1	16830106	16839109
PIZI01000002v1	16841276	16844339
PIZI01000002v1	16862234	16864879
PIZI01000002v1	16867468	16912599
PIZI01000002v1	16918487	16930155
PIZI01000002v1	16959446	16963177
PIZI01000002v1	16968669	16972453
PIZI01000002v1	16987505	16994493
PIZI01000002v1	16997254	17023535
PIZI01000002v1	17025926	17074387
PIZI01000002v1	17110556	17120129
PIZI01000002v1	17123728	17133377
PIZI01000002v1	17174518	17188566
PIZI01000002v1	17207772	17211675
PIZI01000002v1	17218040	17225277
PIZI01000002v1	17234196	17265951
PIZI01000002v1	17281164	17285636
PIZI01000002v1	17289946	17298694
PIZI01000002v1	17306045	17336084
PIZI01000002v1	17360168	17369266
PIZI01000002v1	17456654	17464523
PIZI01000002v1	17491598	17501961
PIZI01000002v1	17504338	17562713
PIZI01000002v1	17568449	17585055
PIZI01000002v1	17611234	17616667
PIZI01000002v1	17620180	17725101
PIZI01000002v1	17731982	17739719
PIZI01000002v1	17745121	17747267
PIZI01000002v1	17829166	17833218
PIZI01000002v1	17882610	17896917
PIZI01000002v1	17930336	17933167
PIZI01000002v1	17938108	17944453
PIZI01000002v1	17950347	17953571
PIZI01000002v1	17964556	17977661
PIZI01000002v1	17981608	17994333
PIZI01000002v1	17996818	18019345
PIZI01000002v1	18049437	18054485
PIZI01000002v1	18057216	18076329
PIZI01000002v1	18097525	18099018
PIZI01000002v1	18101552	18104401
PIZI01000002v1	18108183	18113091
PIZI01000002v1	18128939	18131757
PIZI01000002v1	18146430	18162266
PIZI01000002v1	18180226	18192598
PIZI01000002v1	18196934	18239887
PIZI01000002v1	18255710	18259789
PIZI01000002v1	18263800	18311515
PIZI01000002v1	18320784	18324201
PIZI01000002v1	18378126	18389279
PIZI01000002v1	18397819	18425103
PIZI01000002v1	18434753	18459537
PIZI01000002v1	18465117	18474096
PIZI01000002v1	18479395	18481455
PIZI01000002v1	18484730	18500527
PIZI01000002v1	18506270	18515215
PIZI01000002v1	18527140	18536721
PIZI01000002v1	18560804	18563708
PIZI01000002v1	18600939	18615687
PIZI01000002v1	18656654	18664081
PIZI01000002v1	18675254	18680379
PIZI01000002v1	18686158	18707025
PIZI01000002v1	18712654	18887271
PIZI01000002v1	18904622	18939045
PIZI01000002v1	18942225	18961143
PIZI01000002v1	18963578	18967789
PIZI01000002v1	18981460	18999916
PIZI01000002v1	19009714	19014149
PIZI01000002v1	19020998	19063709
PIZI01000002v1	19073784	19092911
PIZI01000002v1	19114084	19197674
PIZI01000002v1	19201012	19210845
PIZI01000002v1	19216954	19315747
PIZI01000002v1	19320874	19332908
PIZI01000002v1	19357732	19362778
PIZI01000002v1	19424026	19453295
PIZI01000002v1	19458164	19462368
PIZI01000002v1	19471078	19474834
PIZI01000002v1	19481468	19489253
PIZI01000002v1	19505113	19516578
PIZI01000002v1	19520526	19525417
PIZI01000002v1	19572452	19576292
PIZI01000002v1	19587263	19598558
PIZI01000002v1	19609348	19682516
PIZI01000002v1	19685262	19708141
PIZI01000002v1	19718522	19728925
PIZI01000002v1	19731626	19735596
PIZI01000002v1	19739932	19806081
PIZI01000002v1	19832176	19836850
PIZI01000002v1	19846010	19853466
PIZI01000002v1	19869153	19872135
PIZI01000002v1	19889760	19897383
PIZI01000002v1	19905940	19989373
PIZI01000002v1	19993940	19996773
PIZI01000002v1	20000940	20040445
PIZI01000002v1	20043324	20045641
PIZI01000002v1	20050288	20076483
PIZI01000002v1	20093752	20096446
PIZI01000002v1	20110508	20135240
PIZI01000002v1	20140186	20150409
PIZI01000002v1	20156910	20173455
PIZI01000002v1	20185621	20224803
PIZI01000002v1	20231034	20259229
PIZI01000002v1	20266264	20290070
PIZI01000002v1	20306794	20347500
PIZI01000002v1	20356794	20361047
PIZI01000002v1	20363704	20378325
PIZI01000002v1	20381523	20409359
PIZI01000002v1	20413108	20422461
PIZI01000002v1	20426350	20465289
PIZI01000002v1	20469192	20512561
PIZI01000002v1	20519560	20531609
PIZI01000002v1	20536376	20568769
PIZI01000002v1	20573918	20648506
PIZI01000002v1	20650657	20661476
PIZI01000002v1	20690295	20692703
PIZI01000002v1	20741528	20748951
PIZI01000002v1	20751857	20754823
PIZI01000002v1	20851342	20859479
PIZI01000002v1	20863426	20868068
PIZI01000002v1	20877423	20881057
PIZI01000002v1	20884306	20887680
PIZI01000002v1	20901441	20924363
PIZI01000002v1	20930987	20935237
PIZI01000002v1	20944952	20964983
PIZI01000002v1	20968198	20979203
PIZI01000002v1	20989636	20994830
PIZI01000002v1	20998180	21015071
PIZI01000002v1	21025000	21038767
PIZI01000002v1	21043556	21046372
PIZI01000002v1	21052210	21060745
PIZI01000002v1	21069330	21075541
PIZI01000002v1	21089975	21102215
PIZI01000002v1	21105880	21112071
PIZI01000002v1	21116927	21119423
PIZI01000002v1	21139304	21141881
PIZI01000002v1	21158362	21162193
PIZI01000002v1	21186582	21192900
PIZI01000002v1	21196094	21199323
PIZI01000002v1	21203426	21209111
PIZI01000002v1	21213384	21230605
PIZI01000002v1	21234920	21250729
PIZI01000002v1	21259168	21275311
PIZI01000002v1	21283922	21286329
PIZI01000002v1	21301572	21331804
PIZI01000002v1	21343136	21464211
PIZI01000002v1	21467865	21615721
PIZI01000002v1	21634409	21671415
PIZI01000002v1	21705586	21709777
PIZI01000002v1	21735480	21738967
PIZI01000002v1	21772126	21787983
PIZI01000002v1	21791662	21796941
PIZI01000002v1	21828308	21855204
PIZI01000002v1	21883868	21887045
PIZI01000002v1	21890832	21970557
PIZI01000002v1	21982598	22000048
PIZI01000002v1	22006153	22100349
PIZI01000002v1	22118244	22123822
PIZI01000002v1	22151536	22157513
PIZI01000002v1	22186718	22192521
PIZI01000002v1	22195081	22200059
PIZI01000002v1	22214674	22240324
PIZI01000002v1	22245451	22257594
PIZI01000002v1	22282978	22286693
PIZI01000002v1	22293510	22317067
PIZI01000002v1	22319350	22337473
PIZI01000002v1	22350227	22361551
PIZI01000002v1	22384826	22397564
PIZI01000002v1	22409860	22433149
PIZI01000002v1	22460694	22521849
PIZI01000002v1	22524122	22565771
PIZI01000002v1	22572956	22578545
PIZI01000002v1	22633159	22675775
PIZI01000002v1	22679464	22711899
PIZI01000002v1	22723006	22867959
PIZI01000002v1	22878304	22960333
PIZI01000002v1	22970300	23037297
PIZI01000002v1	23056926	23089715
PIZI01000002v1	23094943	23100125
PIZI01000002v1	23106664	23209505
PIZI01000002v1	23244966	23302123
PIZI01000002v1	23333180	23346589
PIZI01000002v1	23354145	23358989
PIZI01000002v1	23363946	23424542
PIZI01000002v1	23436083	23442165
PIZI01000002v1	23455117	23460848
PIZI01000002v1	23464152	23468733
PIZI01000002v1	23478746	23484227
PIZI01000002v1	23496529	23512422
PIZI01000002v1	23517392	23546527
PIZI01000002v1	23585497	23593900
PIZI01000002v1	23602380	23606341
PIZI01000002v1	23635220	23649043
PIZI01000002v1	23657330	23664587
PIZI01000002v1	23674920	23709785
PIZI01000002v1	23713322	23734867
PIZI01000002v1	23755580	23762513
PIZI01000002v1	23768024	23775155
PIZI01000002v1	23783022	23817491
PIZI01000002v1	23823259	23836606
PIZI01000002v1	23839164	23840395
PIZI01000002v1	23849840	23865934
PIZI01000002v1	23879328	23883374
PIZI01000002v1	23886224	23924334
PIZI01000002v1	23936819	23945738
PIZI01000002v1	23949208	24157757
PIZI01000002v1	24162848	24169810
PIZI01000002v1	24177760	24197369
PIZI01000002v1	24200657	24207933
PIZI01000002v1	24220242	24321513
PIZI01000002v1	24325606	24327311
PIZI01000002v1	24335294	24351621
PIZI01000002v1	24355524	24398699
PIZI01000002v1	24411913	24416423
PIZI01000002v1	24438249	24440575
PIZI01000002v1	24448262	24546599
PIZI01000002v1	24549211	24556658
PIZI01000002v1	24566054	24569305
PIZI01000002v1	24582308	24585999
PIZI01000002v1	24604666	24609015
PIZI01000002v1	24638012	24645116
PIZI01000002v1	24662668	24675845
PIZI01000002v1	24692764	24697387
PIZI01000002v1	24716320	24721395
PIZI01000002v1	24739362	24745439
PIZI01000002v1	24756758	24805363
PIZI01000002v1	24808572	24817623
PIZI01000002v1	24823274	24907745
PIZI01000002v1	24914974	24935485
PIZI01000002v1	24938061	24957805
PIZI01000002v1	24965151	25059551
PIZI01000002v1	25066722	25071348
PIZI01000002v1	25073474	25214710
PIZI01000002v1	25241300	25245309
PIZI01000002v1	25269066	25271916
PIZI01000002v1	25282125	25288139
PIZI01000002v1	25347040	25356928
PIZI01000002v1	25372420	25374825
PIZI01000002v1	25395008	25399897
PIZI01000002v1	25439092	25464831
PIZI01000002v1	25482205	25501294
PIZI01000002v1	25516010	25521208
PIZI01000002v1	25523652	25569215
PIZI01000002v1	25573107	25596413
PIZI01000002v1	25602154	25643391
PIZI01000002v1	25656778	25770081
PIZI01000002v1	25782056	25787079
PIZI01000002v1	25799905	25812899
PIZI01000002v1	25820216	25854984
PIZI01000002v1	25857648	25877559
PIZI01000002v1	25879980	25945079
PIZI01000002v1	25955014	25970195
PIZI01000002v1	25980144	26029731
PIZI01000002v1	26034850	26077931
PIZI01000002v1	26087280	26196473
PIZI01000002v1	26200901	26209216
PIZI01000002v1	26216779	26222921
PIZI01000002v1	26226084	26242185
PIZI01000002v1	26246476	26586649
PIZI01000002v1	26588453	26697252
PIZI01000002v1	26701593	26865732
PIZI01000002v1	26870992	26881307
PIZI01000002v1	26887992	27206107
PIZI01000002v1	27210636	27264982
PIZI01000002v1	27269628	27364948
PIZI01000002v1	27383618	27387522
PIZI01000002v1	27398467	27403053
PIZI01000002v1	27404916	27523231
PIZI01000003v1	1	46967
PIZI01000003v1	52711	70348
PIZI01000003v1	72888	162387
PIZI01000003v1	165432	305575
PIZI01000003v1	315258	319666
PIZI01000003v1	334242	346888
PIZI01000003v1	355257	473350
PIZI01000003v1	479682	502687
PIZI01000003v1	593108	598104
PIZI01000003v1	609321	614234
PIZI01000003v1	623198	696596
PIZI01000003v1	740412	748327
PIZI01000003v1	779254	813335
PIZI01000003v1	820502	821818
PIZI01000003v1	830606	840738
PIZI01000003v1	845656	851474
PIZI01000003v1	869592	873290
PIZI01000003v1	894734	899898
PIZI01000003v1	950068	987659
PIZI01000003v1	992142	1014763
PIZI01000003v1	1023682	1026285
PIZI01000003v1	1032488	1038203
PIZI01000003v1	1041143	1058160
PIZI01000003v1	1267910	1276480
PIZI01000003v1	1378882	1459991
PIZI01000003v1	1519760	1523929
PIZI01000003v1	1608204	1616669
PIZI01000003v1	1695290	1712719
PIZI01000003v1	1715546	1731531
PIZI01000003v1	1742658	1750959
PIZI01000003v1	1786464	1790301
PIZI01000003v1	1804894	1821391
PIZI01000003v1	1833258	1948945
PIZI01000003v1	1960991	1969659
PIZI01000003v1	2001721	2013039
PIZI01000003v1	2015988	2100663
PIZI01000003v1	2106830	2145433
PIZI01000003v1	2148158	2155159
PIZI01000003v1	2160015	2198283
PIZI01000003v1	2207274	2218273
PIZI01000003v1	2226485	2234514
PIZI01000003v1	2240470	2248729
PIZI01000003v1	2250808	2299393
PIZI01000003v1	2303856	2312867
PIZI01000003v1	2320589	2325927
PIZI01000003v1	2333252	2337493
PIZI01000003v1	2342920	2352172
PIZI01000003v1	2364778	2378219
PIZI01000003v1	2387880	2395563
PIZI01000003v1	2405926	2412447
PIZI01000003v1	2418776	2428850
PIZI01000003v1	2435706	2444967
PIZI01000003v1	2463017	2477540
PIZI01000003v1	2480502	2526379
PIZI01000003v1	2539400	2546927
PIZI01000003v1	2555414	2571077
PIZI01000003v1	2573176	2657493
PIZI01000003v1	2664580	2676502
PIZI01000003v1	2692510	2702729
PIZI01000003v1	2710690	2799839
PIZI01000003v1	2805446	2841267
PIZI01000003v1	2882662	2925290
PIZI01000003v1	2931520	2952456
PIZI01000003v1	2958510	3008612
PIZI01000003v1	3013119	3076182
PIZI01000003v1	3083221	3117281
PIZI01000003v1	3125099	3158949
PIZI01000003v1	3160611	3175973
PIZI01000003v1	3208609	3219319
PIZI01000003v1	3224505	3228671
PIZI01000003v1	3237718	3247727
PIZI01000003v1	3249407	3262343
PIZI01000003v1	3264375	3276339
PIZI01000003v1	3278471	3290144
PIZI01000003v1	3300635	3305195
PIZI01000003v1	3350394	3396953
PIZI01000003v1	3403685	3427809
PIZI01000003v1	3429930	3442221
PIZI01000003v1	3457235	3464021
PIZI01000003v1	3467238	3486159
PIZI01000003v1	3488988	3522315
PIZI01000003v1	3525440	3543071
PIZI01000003v1	3546313	3566415
PIZI01000003v1	3571333	3594487
PIZI01000003v1	3599444	3702651
PIZI01000003v1	3723426	3730953
PIZI01000003v1	3732764	3750633
PIZI01000003v1	3753722	3860053
PIZI01000003v1	3870492	3889185
PIZI01000003v1	3893186	3895025
PIZI01000003v1	3911629	3913497
PIZI01000003v1	3922394	3924253
PIZI01000003v1	3933914	3937439
PIZI01000003v1	3942122	3946623
PIZI01000003v1	3970324	3972856
PIZI01000003v1	3994756	4000255
PIZI01000003v1	4214316	4217140
PIZI01000003v1	4222448	4237197
PIZI01000003v1	4272850	4280355
PIZI01000003v1	4282844	4287311
PIZI01000003v1	4295388	4298003
PIZI01000003v1	4306358	4309535
PIZI01000003v1	4334367	4340637
PIZI01000003v1	4366562	4380318
PIZI01000003v1	4382988	4413177
PIZI01000003v1	4418032	4422695
PIZI01000003v1	4429352	4441402
PIZI01000003v1	4466065	4468559
PIZI01000003v1	4478544	4484123
PIZI01000003v1	4488422	4493972
PIZI01000003v1	4506698	4515557
PIZI01000003v1	4517840	4556039
PIZI01000003v1	4560920	4563621
PIZI01000003v1	4568980	4582215
PIZI01000003v1	4614205	4622242
PIZI01000003v1	4625482	4660853
PIZI01000003v1	4677924	4692147
PIZI01000003v1	4694510	4699585
PIZI01000003v1	4707227	4711289
PIZI01000003v1	4765102	4780138
PIZI01000003v1	4782903	4785828
PIZI01000003v1	4792704	4794303
PIZI01000003v1	4871261	4929819
PIZI01000003v1	4933328	4938799
PIZI01000003v1	5012092	5014497
PIZI01000003v1	5038202	5040635
PIZI01000003v1	5047506	5074303
PIZI01000003v1	5077318	5085455
PIZI01000003v1	5093398	5125173
PIZI01000003v1	5132854	5152379
PIZI01000003v1	5164415	5222765
PIZI01000003v1	5228815	5253840
PIZI01000003v1	5260292	5288463
PIZI01000003v1	5307494	5311383
PIZI01000003v1	5321031	5357507
PIZI01000003v1	5395323	5442421
PIZI01000003v1	5448666	5471190
PIZI01000003v1	5478565	5485837
PIZI01000003v1	5491540	5497501
PIZI01000003v1	5501396	5555237
PIZI01000003v1	5566743	5577121
PIZI01000003v1	5582964	5591359
PIZI01000003v1	5616746	5624369
PIZI01000003v1	5628969	5657775
PIZI01000003v1	5676244	5679649
PIZI01000003v1	5685251	5688231
PIZI01000003v1	5722711	5733191
PIZI01000003v1	5740090	5817017
PIZI01000003v1	5819656	5848057
PIZI01000003v1	5851254	5854481
PIZI01000003v1	5890092	5906106
PIZI01000003v1	5910226	5918406
PIZI01000003v1	5931230	5932874
PIZI01000003v1	5936832	5946410
PIZI01000003v1	5956098	5978449
PIZI01000003v1	5999190	6009633
PIZI01000003v1	6085078	6090837
PIZI01000003v1	6098800	6103862
PIZI01000003v1	6113384	6143770
PIZI01000003v1	6151602	6215675
PIZI01000003v1	6289805	6294378
PIZI01000003v1	6302877	6309111
PIZI01000003v1	6318054	6332809
PIZI01000003v1	6338996	6422873
PIZI01000003v1	6427218	6436757
PIZI01000003v1	6444345	6512321
PIZI01000003v1	6525049	6568607
PIZI01000003v1	6588463	6591669
PIZI01000003v1	6609896	6612969
PIZI01000003v1	6620675	6624299
PIZI01000003v1	6664360	6687493
PIZI01000003v1	6694949	6711274
PIZI01000003v1	6720138	6749111
PIZI01000003v1	6752164	6770002
PIZI01000003v1	6774746	6811065
PIZI01000003v1	6815180	6876635
PIZI01000003v1	6884532	6892896
PIZI01000003v1	6898065	6910309
PIZI01000003v1	6916564	6927389
PIZI01000003v1	6977332	6979971
PIZI01000003v1	7015842	7019361
PIZI01000003v1	7026904	7044121
PIZI01000003v1	7048954	7051743
PIZI01000003v1	7059606	7062449
PIZI01000003v1	7096568	7099139
PIZI01000003v1	7117910	7126729
PIZI01000003v1	7146612	7152195
PIZI01000003v1	7170891	7185527
PIZI01000003v1	7189616	7240856
PIZI01000003v1	7249346	7279238
PIZI01000003v1	7284342	7304985
PIZI01000003v1	7314478	7343311
PIZI01000003v1	7347808	7379269
PIZI01000003v1	7383788	7416667
PIZI01000003v1	7419391	7424163
PIZI01000003v1	7431565	7489480
PIZI01000003v1	7500270	7534829
PIZI01000003v1	7540512	7552199
PIZI01000003v1	7580855	7600775
PIZI01000003v1	7605330	7622573
PIZI01000003v1	7627653	7652315
PIZI01000003v1	7668824	7671179
PIZI01000003v1	7701115	7709537
PIZI01000003v1	7721940	7731847
PIZI01000003v1	7770141	7774085
PIZI01000003v1	7779296	7790913
PIZI01000003v1	7815526	7818421
PIZI01000003v1	7889071	7903101
PIZI01000003v1	7905576	7909978
PIZI01000003v1	7948758	7967568
PIZI01000003v1	7987438	7991259
PIZI01000003v1	8006800	8010610
PIZI01000003v1	8056708	8100523
PIZI01000003v1	8110556	8192379
PIZI01000003v1	8198110	8221164
PIZI01000003v1	8227932	8253307
PIZI01000003v1	8256691	8259569
PIZI01000003v1	8264824	8266895
PIZI01000003v1	8270934	8279331
PIZI01000003v1	8305356	8309163
PIZI01000003v1	8353400	8398767
PIZI01000003v1	8413962	8429558
PIZI01000003v1	8431658	8493320
PIZI01000003v1	8518038	8523075
PIZI01000003v1	8532508	8536366
PIZI01000003v1	8543938	8576229
PIZI01000003v1	8590742	8596276
PIZI01000003v1	8599021	8649553
PIZI01000003v1	8653582	8662179
PIZI01000003v1	8681903	8685372
PIZI01000003v1	8717898	8721324
PIZI01000003v1	8795266	8808573
PIZI01000003v1	8821801	8893380
PIZI01000003v1	8912715	8916168
PIZI01000003v1	8926400	8929349
PIZI01000003v1	8935662	8947688
PIZI01000003v1	8950138	9006767
PIZI01000003v1	9016975	9049227
PIZI01000003v1	9059517	9064487
PIZI01000003v1	9066729	9108306
PIZI01000003v1	9111356	9113577
PIZI01000003v1	9125348	9137973
PIZI01000003v1	9169622	9207559
PIZI01000003v1	9215001	9221157
PIZI01000003v1	9231296	9238568
PIZI01000003v1	9242020	9286611
PIZI01000003v1	9295776	9305343
PIZI01000003v1	9309595	9318609
PIZI01000003v1	9327564	9364493
PIZI01000003v1	9370231	9376037
PIZI01000003v1	9380138	9410403
PIZI01000003v1	9434433	9436958
PIZI01000003v1	9439522	9447953
PIZI01000003v1	9450493	9474241
PIZI01000003v1	9488894	9501227
PIZI01000003v1	9507534	9560660
PIZI01000003v1	9571545	9611728
PIZI01000003v1	9618314	9659756
PIZI01000003v1	9663300	9724227
PIZI01000003v1	9729866	9732771
PIZI01000003v1	9741662	9766542
PIZI01000003v1	9805314	9814935
PIZI01000003v1	9843882	9948619
PIZI01000003v1	9963676	10001632
PIZI01000003v1	10007856	10021287
PIZI01000003v1	10024680	10033535
PIZI01000003v1	10037046	10052556
PIZI01000003v1	10056664	10098210
PIZI01000003v1	10107006	10170390
PIZI01000003v1	10178479	10180437
PIZI01000003v1	10211485	10228003
PIZI01000003v1	10238420	10306393
PIZI01000003v1	10310208	10314906
PIZI01000003v1	10317523	10321764
PIZI01000003v1	10324272	10334127
PIZI01000003v1	10344198	10350236
PIZI01000003v1	10383038	10394226
PIZI01000003v1	10419869	10427089
PIZI01000003v1	10436000	10479027
PIZI01000003v1	10500282	10508937
PIZI01000003v1	10515574	10525107
PIZI01000003v1	10551684	10570671
PIZI01000003v1	10588708	10616751
PIZI01000003v1	10662146	10675490
PIZI01000003v1	10718059	10729361
PIZI01000003v1	10773928	10791442
PIZI01000003v1	10795893	10801060
PIZI01000003v1	10804902	10808863
PIZI01000003v1	10824701	10830533
PIZI01000003v1	10846461	10849991
PIZI01000003v1	10858056	10876667
PIZI01000003v1	10881428	10905691
PIZI01000003v1	10908791	10965535
PIZI01000003v1	11016066	11026433
PIZI01000003v1	11032496	11044608
PIZI01000003v1	11057042	11063369
PIZI01000003v1	11076783	11083861
PIZI01000003v1	11099605	11105657
PIZI01000003v1	11112774	11124763
PIZI01000003v1	11127648	11161167
PIZI01000003v1	11163045	11166419
PIZI01000003v1	11183876	11193805
PIZI01000003v1	11210154	11223265
PIZI01000003v1	11229241	11244673
PIZI01000003v1	11257580	11276117
PIZI01000003v1	11285911	11303919
PIZI01000003v1	11312070	11339911
PIZI01000003v1	11343696	11422431
PIZI01000003v1	11434458	11467950
PIZI01000003v1	11476838	11516801
PIZI01000003v1	11523647	11535287
PIZI01000003v1	11549224	11563396
PIZI01000003v1	11570979	11580184
PIZI01000003v1	11587776	11650979
PIZI01000003v1	11661516	11673359
PIZI01000003v1	11677391	11715103
PIZI01000003v1	11717345	11759863
PIZI01000003v1	11766006	11786447
PIZI01000003v1	11791411	11801142
PIZI01000003v1	11807861	11839075
PIZI01000003v1	11862702	11865583
PIZI01000003v1	11875402	11889725
PIZI01000003v1	11898904	11933032
PIZI01000003v1	11936064	11950093
PIZI01000003v1	11955270	11968051
PIZI01000003v1	11977533	11999769
PIZI01000003v1	12015368	12042849
PIZI01000003v1	12048461	12108817
PIZI01000003v1	12117190	12139521
PIZI01000003v1	12146130	12176124
PIZI01000003v1	12182854	12279291
PIZI01000003v1	12284704	12292493
PIZI01000003v1	12354879	12364583
PIZI01000003v1	12379376	12382447
PIZI01000003v1	12412951	12428425
PIZI01000003v1	12475405	12492110
PIZI01000003v1	12495604	12524177
PIZI01000003v1	12545650	12550063
PIZI01000003v1	12585084	12594914
PIZI01000003v1	12623160	12642446
PIZI01000003v1	12655352	12663881
PIZI01000003v1	12738800	12783358
PIZI01000003v1	12788308	12822626
PIZI01000003v1	12826633	12832047
PIZI01000003v1	12836640	12889440
PIZI01000003v1	12899910	12905302
PIZI01000003v1	12919232	12960245
PIZI01000003v1	12968606	12978084
PIZI01000003v1	12988804	12999740
PIZI01000003v1	13003304	13016342
PIZI01000003v1	13027022	13035400
PIZI01000003v1	13087234	13118405
PIZI01000003v1	13120094	13170207
PIZI01000003v1	13183328	13190895
PIZI01000003v1	13196894	13219531
PIZI01000003v1	13224099	13235227
PIZI01000003v1	13238358	13261553
PIZI01000003v1	13325448	13330019
PIZI01000003v1	13358530	13374399
PIZI01000003v1	13407407	13418733
PIZI01000003v1	13425992	13434561
PIZI01000003v1	13437086	13453873
PIZI01000003v1	13464690	13469017
PIZI01000003v1	13482850	13501788
PIZI01000003v1	13504520	13518071
PIZI01000003v1	13525918	13562529
PIZI01000003v1	13567880	13636552
PIZI01000003v1	13644544	13664723
PIZI01000003v1	13678733	13703451
PIZI01000003v1	13707164	13727417
PIZI01000003v1	13741548	13751043
PIZI01000003v1	13765108	13808423
PIZI01000003v1	13813716	13819767
PIZI01000003v1	13824189	13840980
PIZI01000003v1	13845420	13876065
PIZI01000003v1	13900333	13930053
PIZI01000003v1	13936912	13946619
PIZI01000003v1	13949994	13968243
PIZI01000003v1	13985782	14011697
PIZI01000003v1	14019356	14041635
PIZI01000003v1	14046411	14061977
PIZI01000003v1	14073454	14077025
PIZI01000003v1	14089547	14113759
PIZI01000003v1	14127116	14138360
PIZI01000003v1	14142634	14158747
PIZI01000003v1	14181166	14182793
PIZI01000003v1	14187377	14198296
PIZI01000003v1	14208518	14225434
PIZI01000003v1	14232286	14235609
PIZI01000003v1	14251183	14277195
PIZI01000003v1	14288487	14293105
PIZI01000003v1	14305281	14326357
PIZI01000003v1	14343988	14389394
PIZI01000003v1	14396219	14423314
PIZI01000003v1	14427467	14436733
PIZI01000003v1	14442897	14444949
PIZI01000003v1	14461242	14470650
PIZI01000003v1	14480512	14483442
PIZI01000003v1	14499764	14512615
PIZI01000003v1	14532268	14641173
PIZI01000003v1	14643134	14667789
PIZI01000003v1	14675738	14718603
PIZI01000003v1	14724256	14765017
PIZI01000003v1	14780300	14784451
PIZI01000003v1	14792740	14797679
PIZI01000003v1	14802352	14808710
PIZI01000003v1	15104059	15109149
PIZI01000003v1	15110839	15126061
PIZI01000003v1	15137580	15197351
PIZI01000003v1	15199436	15210959
PIZI01000003v1	15221086	15231383
PIZI01000003v1	15237022	15271848
PIZI01000003v1	15279254	15352569
PIZI01000003v1	15363392	15591137
PIZI01000003v1	15597464	15649680
PIZI01000003v1	15675087	15705519
PIZI01000003v1	15724119	15747101
PIZI01000003v1	15789046	15826058
PIZI01000003v1	15830425	15862425
PIZI01000003v1	15871836	15885037
PIZI01000003v1	15890394	15895973
PIZI01000003v1	15929313	15933020
PIZI01000003v1	15939114	15954012
PIZI01000003v1	15971360	16112945
PIZI01000003v1	16119898	16138317
PIZI01000003v1	16144705	16148089
PIZI01000003v1	16151047	16194193
PIZI01000003v1	16197205	16204261
PIZI01000003v1	16248710	16288828
PIZI01000003v1	16296748	16343241
PIZI01000003v1	16347853	16378357
PIZI01000003v1	16383873	16389929
PIZI01000003v1	16397126	16408105
PIZI01000003v1	16409604	16437089
PIZI01000003v1	16441950	16497885
PIZI01000003v1	16503966	16526605
PIZI01000003v1	16538566	16554345
PIZI01000003v1	16558655	16562996
PIZI01000003v1	16568392	16597033
PIZI01000003v1	16600059	16602869
PIZI01000003v1	16611496	16633937
PIZI01000003v1	16640474	16717995
PIZI01000003v1	16730424	16774437
PIZI01000003v1	16796706	16831774
PIZI01000003v1	16848200	16932467
PIZI01000003v1	16941214	16949047
PIZI01000003v1	16956797	17480461
PIZI01000003v1	17485988	17490721
PIZI01000003v1	17516552	17527081
PIZI01000003v1	17539194	17545325
PIZI01000003v1	17552209	17560893
PIZI01000003v1	17562890	17596039
PIZI01000003v1	17609014	17619568
PIZI01000003v1	17623170	17628883
PIZI01000003v1	17632013	17639172
PIZI01000003v1	17641269	17674562
PIZI01000003v1	17679270	17870854
PIZI01000003v1	17874504	17920947
PIZI01000003v1	17933988	17937560
PIZI01000003v1	17942433	17987361
PIZI01000003v1	17995110	18019641
PIZI01000003v1	18023862	18034815
PIZI01000003v1	18038812	18041885
PIZI01000003v1	18046084	18584301
PIZI01000003v1	18590068	18619443
PIZI01000003v1	18623358	18627607
PIZI01000003v1	18634808	18650085
PIZI01000003v1	18661833	18671378
PIZI01000003v1	18682516	18688847
PIZI01000003v1	18707482	18746141
PIZI01000003v1	18749128	18761242
PIZI01000003v1	18764575	18773567
PIZI01000003v1	18776965	18783421
PIZI01000003v1	18786578	18807285
PIZI01000003v1	18833755	19089799
PIZI01000003v1	19110146	19141533
PIZI01000003v1	19146585	19170923
PIZI01000003v1	19180418	19213303
PIZI01000003v1	19218214	19229691
PIZI01000003v1	19280692	19283884
PIZI01000003v1	19299933	19303885
PIZI01000003v1	19356802	19370249
PIZI01000003v1	19382694	19385897
PIZI01000003v1	19389506	19395812
PIZI01000003v1	19399384	19404693
PIZI01000003v1	19412080	19446889
PIZI01000003v1	19456900	19489279
PIZI01000003v1	19492326	19516977
PIZI01000003v1	19530538	19542027
PIZI01000003v1	19546378	19626353
PIZI01000003v1	19628212	19633845
PIZI01000003v1	19638446	19643490
PIZI01000003v1	19651004	19666999
PIZI01000003v1	19669251	19676939
PIZI01000003v1	19698783	19701931
PIZI01000003v1	19711092	19715334
PIZI01000003v1	19737316	19760555
PIZI01000003v1	19762586	19778985
PIZI01000003v1	19781978	19816989
PIZI01000003v1	19819442	19835510
PIZI01000003v1	19840700	19863947
PIZI01000003v1	19896138	19907757
PIZI01000003v1	19914434	19938895
PIZI01000003v1	19953529	20011057
PIZI01000003v1	20016486	20030098
PIZI01000003v1	20037710	20042355
PIZI01000003v1	20098553	20130728
PIZI01000003v1	20133674	20155414
PIZI01000003v1	20194885	20221547
PIZI01000003v1	20230702	20342207
PIZI01000003v1	20349803	20401613
PIZI01000003v1	20416576	20486671
PIZI01000003v1	20503978	20525089
PIZI01000003v1	20528506	20576643
PIZI01000003v1	20584752	20615043
PIZI01000003v1	20651576	20688886
PIZI01000003v1	20700088	20751729
PIZI01000003v1	20765154	20791683
PIZI01000003v1	20795538	20826741
PIZI01000003v1	20851759	20854448
PIZI01000003v1	20896574	20913741
PIZI01000003v1	20919898	20961071
PIZI01000003v1	20981270	20989307
PIZI01000003v1	21000778	21009209
PIZI01000003v1	21014196	21054609
PIZI01000003v1	21057138	21074470
PIZI01000003v1	21085842	21113177
PIZI01000003v1	21128812	21152581
PIZI01000003v1	21165061	21168871
PIZI01000003v1	21173410	21185991
PIZI01000003v1	21198094	21209821
PIZI01000003v1	21215568	21218447
PIZI01000003v1	21232388	21240124
PIZI01000003v1	21243622	21249911
PIZI01000003v1	21267016	21295039
PIZI01000003v1	21299190	21303711
PIZI01000003v1	21309571	21329687
PIZI01000003v1	21355398	21368835
PIZI01000003v1	21385815	21397741
PIZI01000003v1	21419920	21426148
PIZI01000003v1	21430751	21537675
PIZI01000003v1	21550038	21660289
PIZI01000003v1	21663739	21674941
PIZI01000003v1	21678064	21702867
PIZI01000003v1	21708165	21717139
PIZI01000003v1	21723083	21746842
PIZI01000003v1	21749789	21756041
PIZI01000003v1	21758521	21765069
PIZI01000003v1	21776670	21788152
PIZI01000003v1	21824900	21828473
PIZI01000003v1	21832080	21834293
PIZI01000003v1	21836014	21841537
PIZI01000003v1	21843494	21857238
PIZI01000003v1	21863986	21874259
PIZI01000003v1	21880678	21954359
PIZI01000003v1	21969310	22034476
PIZI01000003v1	22042656	22045532
PIZI01000003v1	22058208	22061883
PIZI01000003v1	22100958	22104785
PIZI01000003v1	22173346	22178343
PIZI01000003v1	22183024	22192127
PIZI01000003v1	22195053	22201037
PIZI01000003v1	22234138	22237361
PIZI01000003v1	22272844	22283577
PIZI01000003v1	22294321	22308258
PIZI01000003v1	22319476	22329349
PIZI01000003v1	22341244	22348854
PIZI01000003v1	22358794	22371961
PIZI01000003v1	22381325	22388629
PIZI01000003v1	22424396	22444943
PIZI01000003v1	22458692	22472151
PIZI01000003v1	22480738	22489076
PIZI01000003v1	22494848	22500955
PIZI01000003v1	22512458	22521900
PIZI01000003v1	22532733	22540731
PIZI01000003v1	22544440	22557787
PIZI01000003v1	22562254	22623941
PIZI01000003v1	22696494	22711397
PIZI01000003v1	22715148	22723879
PIZI01000003v1	22727948	22733858
PIZI01000003v1	22751970	22770826
PIZI01000003v1	22774398	22777436
PIZI01000003v1	22782577	22785631
PIZI01000003v1	22791518	22797077
PIZI01000003v1	22813203	22816648
PIZI01000003v1	22822912	22825531
PIZI01000003v1	22831840	22837667
PIZI01000003v1	22841982	22851874
PIZI01000003v1	22854510	22857223
PIZI01000003v1	22859790	22871520
PIZI01000003v1	22874798	22893363
PIZI01000003v1	22939260	22941823
PIZI01000003v1	22953377	22959739
PIZI01000003v1	22970061	23012705
PIZI01000003v1	23075756	23079435
PIZI01000003v1	23087668	23090924
PIZI01000003v1	23135323	23139435
PIZI01000003v1	23145952	23148782
PIZI01000003v1	23170296	23207335
PIZI01000003v1	23210544	23256993
PIZI01000003v1	23261038	23306345
PIZI01000003v1	23315665	23322742
PIZI01000003v1	23327576	23335076
PIZI01000003v1	23410249	23428797
PIZI01000003v1	23444006	23446703
PIZI01000003v1	23464314	23466435
PIZI01000003v1	23474341	23542104
PIZI01000003v1	23551341	23581793
PIZI01000003v1	23588580	23624378
PIZI01000003v1	23626422	23643349
PIZI01000003v1	23647037	23652311
PIZI01000003v1	23655710	23659131
PIZI01000003v1	23662080	23674839
PIZI01000003v1	23682401	23689395
PIZI01000003v1	23694032	23705463
PIZI01000003v1	23727994	23732013
PIZI01000003v1	23743892	23748631
PIZI01000003v1	23836826	23850671
PIZI01000003v1	23869977	23873369
PIZI01000003v1	23902520	23911217
PIZI01000003v1	23913431	23920285
PIZI01000003v1	23955367	23959039
PIZI01000003v1	23981795	23986741
PIZI01000003v1	24006871	24025535
PIZI01000003v1	24032580	24037649
PIZI01000003v1	24043681	24066940
PIZI01000003v1	24070912	24112903
PIZI01000003v1	24153513	24177931
PIZI01000003v1	24180616	24231409
PIZI01000003v1	24234248	24258537
PIZI01000003v1	24260966	24264635
PIZI01000003v1	24275261	24284845
PIZI01000003v1	24289234	24312763
PIZI01000003v1	24315244	24331532
PIZI01000003v1	24333694	24336411
PIZI01000003v1	24359664	24370599
PIZI01000003v1	24389902	24396957
PIZI01000003v1	24399740	24403081
PIZI01000003v1	24409070	24418069
PIZI01000003v1	24516556	24520033
PIZI01000003v1	24524036	24529099
PIZI01000003v1	24542918	24559059
PIZI01000003v1	24580633	24587583
PIZI01000003v1	24589718	24617349
PIZI01000003v1	24626743	24635839
PIZI01000003v1	24637910	24652053
PIZI01000003v1	24658143	24706317
PIZI01000003v1	24714504	24726029
PIZI01000003v1	24731528	24742285
PIZI01000003v1	24747488	24758108
PIZI01000003v1	24825312	24830659
PIZI01000003v1	24873846	24883075
PIZI01000003v1	24887084	24914329
PIZI01000003v1	24920700	24925320
PIZI01000003v1	24929141	24932077
PIZI01000003v1	24970856	24976870
PIZI01000003v1	24989734	25129628
PIZI01000003v1	25177508	25182905
PIZI01000003v1	25241176	25250420
PIZI01000003v1	25253566	25257198
PIZI01000003v1	25262094	25279177
PIZI01000003v1	25281374	25299022
PIZI01000003v1	25304198	25308531
PIZI01000003v1	25339630	25345363
PIZI01000003v1	25363184	25373553
PIZI01000003v1	25408606	25463247
PIZI01000003v1	25465952	25489851
PIZI01000003v1	25494632	25502523
PIZI01000003v1	25509874	25588946
PIZI01000003v1	25605593	25620780
PIZI01000003v1	25629682	25634771
PIZI01000003v1	25692802	25699661
PIZI01000004v1	1	23642
PIZI01000004v1	30212	42674
PIZI01000004v1	55966	67035
PIZI01000004v1	72442	83645
PIZI01000004v1	128685	131754
PIZI01000004v1	144359	149369
PIZI01000004v1	163645	687639
PIZI01000004v1	692100	708073
PIZI01000004v1	717186	747737
PIZI01000004v1	753438	761885
PIZI01000004v1	776234	778765
PIZI01000004v1	783346	790091
PIZI01000004v1	794608	894464
PIZI01000004v1	899456	923955
PIZI01000004v1	966636	969344
PIZI01000004v1	977218	1007533
PIZI01000004v1	1018568	1024313
PIZI01000004v1	1029712	1044521
PIZI01000004v1	1048362	1058371
PIZI01000004v1	1064877	1086271
PIZI01000004v1	1094282	1105107
PIZI01000004v1	1107072	1115799
PIZI01000004v1	1122264	1318387
PIZI01000004v1	1329048	1354707
PIZI01000004v1	1361366	1386891
PIZI01000004v1	1439182	1451402
PIZI01000004v1	1460521	1469317
PIZI01000004v1	1485866	1574463
PIZI01000004v1	1579731	1600025
PIZI01000004v1	1602696	1641825
PIZI01000004v1	2170028	2183021
PIZI01000004v1	2190774	2214416
PIZI01000004v1	2217312	2261837
PIZI01000004v1	2264848	2417602
PIZI01000004v1	2424734	2944401
PIZI01000004v1	2950214	2952351
PIZI01000004v1	2959559	3093531
PIZI01000004v1	3124482	3133594
PIZI01000004v1	3143558	3147426
PIZI01000004v1	3156675	3159187
PIZI01000004v1	3163382	3178665
PIZI01000004v1	3186261	3320280
PIZI01000004v1	3329096	3476293
PIZI01000004v1	3483932	3545665
PIZI01000004v1	3550746	3572155
PIZI01000004v1	3585600	3682593
PIZI01000004v1	3687659	3737559
PIZI01000004v1	3743939	3850115
PIZI01000004v1	3853490	3960371
PIZI01000004v1	3964720	3977537
[truncated: 25,971 more rows]

## Sheet: Supp_Data_S5
SUPPLEMENTARY DATA S5: Brain PMD coordinates (petMar3)
chr	start	end
PIZI01000001v1	19366	26719
PIZI01000001v1	34882	97545
PIZI01000001v1	103694	135345
PIZI01000001v1	144833	151443
PIZI01000001v1	207769	213167
PIZI01000001v1	217500	225151
PIZI01000001v1	253397	260942
PIZI01000001v1	325706	337771
PIZI01000001v1	345326	356429
PIZI01000001v1	358570	363660
PIZI01000001v1	366911	383875
PIZI01000001v1	385491	387654
PIZI01000001v1	391471	415030
PIZI01000001v1	418812	425233
PIZI01000001v1	452410	456283
PIZI01000001v1	461812	484306
PIZI01000001v1	493138	496883
PIZI01000001v1	505350	511001
PIZI01000001v1	532071	537369
PIZI01000001v1	544891	559479
PIZI01000001v1	561580	584750
PIZI01000001v1	593294	602705
PIZI01000001v1	606386	613777
PIZI01000001v1	625926	639119
PIZI01000001v1	671445	674733
PIZI01000001v1	681268	684343
PIZI01000001v1	721214	723771
PIZI01000001v1	738422	741123
PIZI01000001v1	777784	792995
PIZI01000001v1	807959	884683
PIZI01000001v1	890055	955001
PIZI01000001v1	957384	968349
PIZI01000001v1	973363	1023709
PIZI01000001v1	1025854	1100481
PIZI01000001v1	1105148	1127597
PIZI01000001v1	1132722	1135545
PIZI01000001v1	1140308	1180683
PIZI01000001v1	1182880	1205481
PIZI01000001v1	1208463	1243975
PIZI01000001v1	1249633	1269515
PIZI01000001v1	1275654	1344711
PIZI01000001v1	1347372	1372331
PIZI01000001v1	1375846	1378477
PIZI01000001v1	1381158	1401179
PIZI01000001v1	1409839	1415945
PIZI01000001v1	1418967	1425414
PIZI01000001v1	1433857	1456407
PIZI01000001v1	1469006	1472528
PIZI01000001v1	1474894	1477459
PIZI01000001v1	1486640	1516243
PIZI01000001v1	1527130	1529634
PIZI01000001v1	1532683	1567218
PIZI01000001v1	1577028	1603014
PIZI01000001v1	1608909	1614767
PIZI01000001v1	1618049	1623639
PIZI01000001v1	1635484	1639934
PIZI01000001v1	1650617	1661493
PIZI01000001v1	1672190	1676857
PIZI01000001v1	1683078	1690694
PIZI01000001v1	1693946	1699276
PIZI01000001v1	1701753	1725598
PIZI01000001v1	1731996	1737563
PIZI01000001v1	1753400	1759449
PIZI01000001v1	1761510	1766700
PIZI01000001v1	1776873	1796283
PIZI01000001v1	2012586	2029248
PIZI01000001v1	2033006	2038947
PIZI01000001v1	2051796	2063521
PIZI01000001v1	2068043	2071229
PIZI01000001v1	2073723	2078183
PIZI01000001v1	2080359	2082841
PIZI01000001v1	2085485	2110213
PIZI01000001v1	2112324	2132210
PIZI01000001v1	2139746	2154596
PIZI01000001v1	2157298	2165798
PIZI01000001v1	2195712	2200641
PIZI01000001v1	2217344	2224643
PIZI01000001v1	2229544	2231293
PIZI01000001v1	2239860	2244105
PIZI01000001v1	2247608	2250921
PIZI01000001v1	2276376	2294599
PIZI01000001v1	2308685	2316409
PIZI01000001v1	2323732	2340423
PIZI01000001v1	2370806	2402883
PIZI01000001v1	2418624	2433921
PIZI01000001v1	2436636	2439606
PIZI01000001v1	2445165	2450618
PIZI01000001v1	2465191	2477890
PIZI01000001v1	2480834	2485807
PIZI01000001v1	2494437	2578524
PIZI01000001v1	2581215	2591448
PIZI01000001v1	2593627	2615943
PIZI01000001v1	2618098	2643256
PIZI01000001v1	2646412	2671238
PIZI01000001v1	2677920	2687981
PIZI01000001v1	2691734	2696672
PIZI01000001v1	2701255	2711546
PIZI01000001v1	2715458	2724839
PIZI01000001v1	2728676	2742985
PIZI01000001v1	2752944	2772260
PIZI01000001v1	2783972	2824163
PIZI01000001v1	2832118	2870433
PIZI01000001v1	2876334	2897595
PIZI01000001v1	2900256	2914578
PIZI01000001v1	2919773	2952117
PIZI01000001v1	2955016	2961901
PIZI01000001v1	2972052	3024635
PIZI01000001v1	3031760	3060082
PIZI01000001v1	3063026	3082876
PIZI01000001v1	3089499	3098417
PIZI01000001v1	3102823	3109927
PIZI01000001v1	3112594	3140331
PIZI01000001v1	3145205	3164968
PIZI01000001v1	3184816	3209351
PIZI01000001v1	3213509	3223097
PIZI01000001v1	3236060	3262853
PIZI01000001v1	3272428	3284391
PIZI01000001v1	3294044	3297359
PIZI01000001v1	3300368	3311145
PIZI01000001v1	3321236	3324742
PIZI01000001v1	3328434	3336127
PIZI01000001v1	3342267	3356921
PIZI01000001v1	3359779	3369380
PIZI01000001v1	3372258	3385806
PIZI01000001v1	3387846	3400577
PIZI01000001v1	3406650	3440993
PIZI01000001v1	3447168	3456363
PIZI01000001v1	3458882	3493950
PIZI01000001v1	3521912	3524439
PIZI01000001v1	3527806	3539174
PIZI01000001v1	3547290	3552146
PIZI01000001v1	3556382	3561491
PIZI01000001v1	3565070	3571454
PIZI01000001v1	3573627	3577412
PIZI01000001v1	3583163	3597629
PIZI01000001v1	3600297	3612115
PIZI01000001v1	3634596	3645446
PIZI01000001v1	3647782	3654423
PIZI01000001v1	3661165	3663177
PIZI01000001v1	3665776	3675921
PIZI01000001v1	3678648	3703965
PIZI01000001v1	3714334	3736833
PIZI01000001v1	3744356	3746429
PIZI01000001v1	3760624	3763650
PIZI01000001v1	3882077	3884535
PIZI01000001v1	3952574	3957594
PIZI01000001v1	3962382	3977995
PIZI01000001v1	3983323	3997853
PIZI01000001v1	4000318	4006065
PIZI01000001v1	4007719	4062037
PIZI01000001v1	4066600	4073583
PIZI01000001v1	4084771	4128761
PIZI01000001v1	4136048	4138851
PIZI01000001v1	4143720	4158815
PIZI01000001v1	4165116	4220099
PIZI01000001v1	4225748	4252633
PIZI01000001v1	4258974	4269343
PIZI01000001v1	4278286	4296451
PIZI01000001v1	4299362	4456011
PIZI01000001v1	4464520	4473496
PIZI01000001v1	4496922	4506764
PIZI01000001v1	4510171	4516825
PIZI01000001v1	4525506	4547584
PIZI01000001v1	4557362	4563913
PIZI01000001v1	4576744	4583957
PIZI01000001v1	4591948	4600745
PIZI01000001v1	4612624	4626529
PIZI01000001v1	4640924	4677473
PIZI01000001v1	4685200	4695169
PIZI01000001v1	4697554	4740854
PIZI01000001v1	4745338	4883991
PIZI01000001v1	4894057	4901008
PIZI01000001v1	4912234	4929769
PIZI01000001v1	4939990	4958977
PIZI01000001v1	4980406	4997443
PIZI01000001v1	5001121	5013728
PIZI01000001v1	5021948	5025034
PIZI01000001v1	5029290	5035735
PIZI01000001v1	5039263	5042403
PIZI01000001v1	5045697	5051865
PIZI01000001v1	5057642	5073155
PIZI01000001v1	5084296	5125253
PIZI01000001v1	5133568	5156975
PIZI01000001v1	5165822	5174075
PIZI01000001v1	5186038	5205743
PIZI01000001v1	5226127	5230696
PIZI01000001v1	5292902	5298123
PIZI01000001v1	5304836	5314758
PIZI01000001v1	5326223	5338773
PIZI01000001v1	5342539	5368488
PIZI01000001v1	5381787	5385477
PIZI01000001v1	5413027	5418450
PIZI01000001v1	5428102	5434389
PIZI01000001v1	5479972	5505943
PIZI01000001v1	5508048	5522045
PIZI01000001v1	5528976	5530917
PIZI01000001v1	5533027	5535213
PIZI01000001v1	5561116	5563975
PIZI01000001v1	5570998	5581147
PIZI01000001v1	5602543	5617563
PIZI01000001v1	5630289	5647266
PIZI01000001v1	5693910	5698289
PIZI01000001v1	5702394	5725709
PIZI01000001v1	5728854	5733239
PIZI01000001v1	5734480	5778964
PIZI01000001v1	5785526	5794307
PIZI01000001v1	5803084	5808717
PIZI01000001v1	5815225	5838961
PIZI01000001v1	5843466	5850713
PIZI01000001v1	5868806	5882060
PIZI01000001v1	5977680	5980432
PIZI01000001v1	5987108	5990327
PIZI01000001v1	6008170	6013399
PIZI01000001v1	6028811	6031739
PIZI01000001v1	6036799	6046563
PIZI01000001v1	6048973	6053785
PIZI01000001v1	6065937	6071713
PIZI01000001v1	6101909	6106101
PIZI01000001v1	6140335	6144219
PIZI01000001v1	6149272	6154945
PIZI01000001v1	6160076	6164853
PIZI01000001v1	6175803	6186081
PIZI01000001v1	6200044	6244867
PIZI01000001v1	6259552	6264203
PIZI01000001v1	6267910	6276159
PIZI01000001v1	6288520	6290375
PIZI01000001v1	6301320	6310173
PIZI01000001v1	6329516	6355171
PIZI01000001v1	6363658	6387637
PIZI01000001v1	6400826	6405006
PIZI01000001v1	6409298	6412247
PIZI01000001v1	6414088	6424695
PIZI01000001v1	6427173	6431331
PIZI01000001v1	6434614	6440016
PIZI01000001v1	6471722	6476467
PIZI01000001v1	6532872	6534583
PIZI01000001v1	6546190	6559313
PIZI01000001v1	6571133	6576425
PIZI01000001v1	6604256	6616615
PIZI01000001v1	6621980	6627451
PIZI01000001v1	6632819	6648627
PIZI01000001v1	6677188	6681269
PIZI01000001v1	6686900	6698536
PIZI01000001v1	6715578	6717223
PIZI01000001v1	6731730	6758745
PIZI01000001v1	6768836	6778637
PIZI01000001v1	6791990	6801432
PIZI01000001v1	6810872	6827457
PIZI01000001v1	6831810	6834454
PIZI01000001v1	6836262	6841053
PIZI01000001v1	6857512	6876057
PIZI01000001v1	6897436	6900663
PIZI01000001v1	7007366	7012545
PIZI01000001v1	7017294	7021061
PIZI01000001v1	7025430	7029293
PIZI01000001v1	7040304	7043005
PIZI01000001v1	7045208	7047571
PIZI01000001v1	7057266	7068816
PIZI01000001v1	7071286	7078379
PIZI01000001v1	7084106	7100720
PIZI01000001v1	7112675	7142491
PIZI01000001v1	7162524	7172093
PIZI01000001v1	7228512	7230055
PIZI01000001v1	7280572	7284175
PIZI01000001v1	7290685	7297238
PIZI01000001v1	7304312	7316356
PIZI01000001v1	7427624	7429787
PIZI01000001v1	7489616	7491297
PIZI01000001v1	7559504	7562189
PIZI01000001v1	7577498	7578883
PIZI01000001v1	7593944	7602714
PIZI01000001v1	7606816	7608673
PIZI01000001v1	7610872	7614747
PIZI01000001v1	7616584	7620769
PIZI01000001v1	7627700	7633324
PIZI01000001v1	7635556	7641544
PIZI01000001v1	7648025	7652381
PIZI01000001v1	7657992	7681013
PIZI01000001v1	7683119	7685481
PIZI01000001v1	7704693	7706695
PIZI01000001v1	7720906	7733503
PIZI01000001v1	7742863	7749222
PIZI01000001v1	7753335	7754619
PIZI01000001v1	7770120	7773763
PIZI01000001v1	7777939	7791031
PIZI01000001v1	7792984	7801674
PIZI01000001v1	7805874	7812735
PIZI01000001v1	7814651	7818373
PIZI01000001v1	7820240	7824013
PIZI01000001v1	7829067	7844494
PIZI01000001v1	7852168	7855371
PIZI01000001v1	7870121	7872722
PIZI01000001v1	7875438	7880271
PIZI01000001v1	7886710	7888571
PIZI01000001v1	7919319	7928171
PIZI01000001v1	7931447	7937631
PIZI01000001v1	7942216	7950041
PIZI01000001v1	7953848	7958953
PIZI01000001v1	7974171	7983303
PIZI01000001v1	7990276	7994346
PIZI01000001v1	8074502	8076456
PIZI01000001v1	8121239	8122707
PIZI01000001v1	8141638	8145897
PIZI01000001v1	8149301	8172813
PIZI01000001v1	8193406	8198456
PIZI01000001v1	8237766	8250557
PIZI01000001v1	8272976	8280563
PIZI01000001v1	8284291	8289353
PIZI01000001v1	8316142	8320071
PIZI01000001v1	8330544	8353247
PIZI01000001v1	8501612	8510321
PIZI01000001v1	8515832	8530241
PIZI01000001v1	8547213	8558013
PIZI01000001v1	8563464	8575940
PIZI01000001v1	8613143	8622257
PIZI01000001v1	8626749	8631093
PIZI01000001v1	8648271	8649779
PIZI01000001v1	8659144	8673891
PIZI01000001v1	8681888	8694207
PIZI01000001v1	8695362	8698053
PIZI01000001v1	8702240	8703582
PIZI01000001v1	8737054	8750029
PIZI01000001v1	8752058	8756664
PIZI01000001v1	8775653	8778288
PIZI01000001v1	8780336	8788104
PIZI01000001v1	8805483	8815731
PIZI01000001v1	8839752	8846573
PIZI01000001v1	8868620	8879037
PIZI01000001v1	8892501	8900659
PIZI01000001v1	8920127	8934633
PIZI01000001v1	8936870	8946575
PIZI01000001v1	8949888	8952757
PIZI01000001v1	8966168	8977087
PIZI01000001v1	8991618	9000435
PIZI01000001v1	9013974	9016267
PIZI01000001v1	9018618	9022557
PIZI01000001v1	9024910	9028611
PIZI01000001v1	9035752	9043739
PIZI01000001v1	9048936	9053937
PIZI01000001v1	9060105	9072115
PIZI01000001v1	9074456	9079809
PIZI01000001v1	9106298	9109953
PIZI01000001v1	9115222	9118075
PIZI01000001v1	9132034	9138893
PIZI01000001v1	9214535	9218175
PIZI01000001v1	9223350	9227354
PIZI01000001v1	9236166	9245730
PIZI01000001v1	9252950	9285581
PIZI01000001v1	9305640	9310114
PIZI01000001v1	9316884	9334655
PIZI01000001v1	9354354	9368479
PIZI01000001v1	9395584	9401449
PIZI01000001v1	9412056	9417533
PIZI01000001v1	9473104	9474899
PIZI01000001v1	9480894	9504803
PIZI01000001v1	9507572	9510860
PIZI01000001v1	9545196	9548960
PIZI01000001v1	9589981	9595384
PIZI01000001v1	9627506	9648837
PIZI01000001v1	9654239	9659184
PIZI01000001v1	9665950	9681855
PIZI01000001v1	9698742	9700281
PIZI01000001v1	9717596	9721831
PIZI01000001v1	9726302	9745545
PIZI01000001v1	9750724	9759861
PIZI01000001v1	9763110	9788052
PIZI01000001v1	9791032	9801221
PIZI01000001v1	9802834	9806465
PIZI01000001v1	9811786	9819209
PIZI01000001v1	9822506	9823965
PIZI01000001v1	9836700	9847387
PIZI01000001v1	9898409	9906377
PIZI01000001v1	9909276	9912403
PIZI01000001v1	9923400	9933403
PIZI01000001v1	9938178	9947885
PIZI01000001v1	9961262	9964291
PIZI01000001v1	9996934	10005891
PIZI01000001v1	10012538	10014536
PIZI01000001v1	10017134	10020323
PIZI01000001v1	10050186	10053665
PIZI01000001v1	10113992	10116166
PIZI01000001v1	10120096	10125028
PIZI01000001v1	10132449	10135824
PIZI01000001v1	10159260	10164475
PIZI01000001v1	10176278	10187982
PIZI01000001v1	10239752	10246537
PIZI01000001v1	10261729	10265739
PIZI01000001v1	10269485	10271543
PIZI01000001v1	10278695	10291691
PIZI01000001v1	10293891	10298107
PIZI01000001v1	10310130	10318745
PIZI01000001v1	10328159	10353171
PIZI01000001v1	10358008	10362244
PIZI01000001v1	10364568	10371711
PIZI01000001v1	10389067	10391809
PIZI01000001v1	10408192	10427327
PIZI01000001v1	10431178	10434879
PIZI01000001v1	10437651	10442764
PIZI01000001v1	10452524	10455632
PIZI01000001v1	10495501	10501013
PIZI01000001v1	10507346	10509488
PIZI01000001v1	10511830	10514015
PIZI01000001v1	10576712	10583655
PIZI01000001v1	10607944	10629335
PIZI01000001v1	10631892	10643740
PIZI01000001v1	10645914	10649887
PIZI01000001v1	10655164	10673143
PIZI01000001v1	10681370	10689293
PIZI01000001v1	10699502	10701327
PIZI01000001v1	10709146	10713387
PIZI01000001v1	10720176	10727511
PIZI01000001v1	10729388	10738006
PIZI01000001v1	10744951	10751967
PIZI01000001v1	10766818	10772109
PIZI01000001v1	10780108	10788951
PIZI01000001v1	10801650	10812675
PIZI01000001v1	10821942	10840055
PIZI01000001v1	10842056	10846416
PIZI01000001v1	10857516	10865235
PIZI01000001v1	10867963	10870513
PIZI01000001v1	10878874	10893445
PIZI01000001v1	10904244	10911226
PIZI01000001v1	10925730	10929573
PIZI01000001v1	10936865	10939821
PIZI01000001v1	10952113	10955579
PIZI01000001v1	10961630	10963893
PIZI01000001v1	10970700	10976896
PIZI01000001v1	10985790	10991089
PIZI01000001v1	10998959	11004019
PIZI01000001v1	11107148	11110827
PIZI01000001v1	11115020	11127509
PIZI01000001v1	11146366	11163037
PIZI01000001v1	11174931	11184903
PIZI01000001v1	11196397	11200915
PIZI01000001v1	11216661	11219767
PIZI01000001v1	11221110	11222469
PIZI01000001v1	11231456	11233780
PIZI01000001v1	11237296	11242244
PIZI01000001v1	11244470	11246234
PIZI01000001v1	11259323	11302994
PIZI01000001v1	11316266	11318322
PIZI01000001v1	11321396	11329019
PIZI01000001v1	11349804	11352620
PIZI01000001v1	11407630	11411682
PIZI01000001v1	11420981	11424049
PIZI01000001v1	11426080	11429163
PIZI01000001v1	11436608	11449845
PIZI01000001v1	11478034	11492608
PIZI01000001v1	11496350	11505211
PIZI01000001v1	11508978	11515299
PIZI01000001v1	11529435	11542513
PIZI01000001v1	11567792	11575250
PIZI01000001v1	11577946	11582578
PIZI01000001v1	11588710	11594761
PIZI01000001v1	11598728	11605413
PIZI01000001v1	11611574	11640527
PIZI01000001v1	11644462	11656390
PIZI01000001v1	11659933	11665208
PIZI01000001v1	11671145	11681613
PIZI01000001v1	11686467	11694427
PIZI01000001v1	11701290	11705437
PIZI01000001v1	11708272	11714097
PIZI01000001v1	11723558	11735365
PIZI01000001v1	11743042	11754216
PIZI01000001v1	11768828	11775851
PIZI01000001v1	11780767	11791845
PIZI01000001v1	11807212	11815277
PIZI01000001v1	11898156	11904219
PIZI01000001v1	11936410	11940689
PIZI01000001v1	11965844	11968186
PIZI01000001v1	11971986	11975945
PIZI01000001v1	11993572	12006919
PIZI01000001v1	12043907	12047593
PIZI01000001v1	12051000	12069085
PIZI01000001v1	12071322	12123301
PIZI01000001v1	12132298	12135256
PIZI01000001v1	12139716	12149403
PIZI01000001v1	12153203	12156071
PIZI01000001v1	12160126	12178337
PIZI01000001v1	12191950	12207661
PIZI01000001v1	12210234	12227309
PIZI01000001v1	12238124	12240727
PIZI01000001v1	12244276	12249245
PIZI01000001v1	12311448	12313111
PIZI01000001v1	12321042	12323115
PIZI01000001v1	12328432	12339173
PIZI01000001v1	12343436	12352089
PIZI01000001v1	12379740	12388506
PIZI01000001v1	12407009	12412231
PIZI01000001v1	12459607	12464439
PIZI01000001v1	12470703	12488367
PIZI01000001v1	12490396	12493165
PIZI01000001v1	12494796	12497269
PIZI01000001v1	12500986	12517815
PIZI01000001v1	12526436	12528777
PIZI01000001v1	12531633	12533707
PIZI01000001v1	12541341	12545586
PIZI01000001v1	12549259	12551579
PIZI01000001v1	12555953	12558558
PIZI01000001v1	12570673	12588879
PIZI01000001v1	12617202	12620859
PIZI01000001v1	12647865	12652686
PIZI01000001v1	12655680	12661270
PIZI01000001v1	12677264	12698820
PIZI01000001v1	12701152	12702750
PIZI01000001v1	12716441	12726088
PIZI01000001v1	12728819	12735579
PIZI01000001v1	12746240	12751415
PIZI01000001v1	12764222	12766950
PIZI01000001v1	12770200	12780993
PIZI01000001v1	12791243	12872213
PIZI01000001v1	12881801	12897833
PIZI01000001v1	12904888	12913877
PIZI01000001v1	12919269	12924204
PIZI01000001v1	12933094	12937147
PIZI01000001v1	12953111	12961408
PIZI01000001v1	12969399	12997067
PIZI01000001v1	13004704	13011346
PIZI01000001v1	13014228	13019461
PIZI01000001v1	13025936	13029027
PIZI01000001v1	13031000	13036046
PIZI01000001v1	13037738	13061746
PIZI01000001v1	13072822	13075549
PIZI01000001v1	13081128	13088739
PIZI01000001v1	13093297	13103569
PIZI01000001v1	13111365	13122601
PIZI01000001v1	13127268	13132496
PIZI01000001v1	13138407	13146913
PIZI01000001v1	13150926	13155325
PIZI01000001v1	13165190	13220577
PIZI01000001v1	13227425	13247177
PIZI01000001v1	13286644	13300913
PIZI01000001v1	13318345	13340921
PIZI01000001v1	13369286	13371555
PIZI01000001v1	13373544	13384889
PIZI01000001v1	13391229	13399834
PIZI01000001v1	13404497	13412857
PIZI01000001v1	13417312	13428135
PIZI01000001v1	13432098	13441349
PIZI01000001v1	13459008	13469063
PIZI01000001v1	13484030	13485827
PIZI01000001v1	13569882	13573359
PIZI01000001v1	13589034	13595500
PIZI01000001v1	13600362	13605697
PIZI01000001v1	13614988	13620316
PIZI01000001v1	13626678	13637671
PIZI01000001v1	13644719	13654370
PIZI01000001v1	13657520	13667238
PIZI01000001v1	13673678	13676744
PIZI01000001v1	13694596	13699461
PIZI01000001v1	13725755	13729079
PIZI01000001v1	13743341	13746775
PIZI01000001v1	13749198	13755333
PIZI01000001v1	13760723	13764724
PIZI01000001v1	13770066	13772446
PIZI01000001v1	13782452	13783751
PIZI01000001v1	13940056	13945763
PIZI01000001v1	13978372	13982887
PIZI01000001v1	13994596	14001383
PIZI01000001v1	14008384	14045875
PIZI01000001v1	14053484	14058769
PIZI01000001v1	14068354	14073931
PIZI01000001v1	14076416	14079797
PIZI01000001v1	14092920	14102993
PIZI01000001v1	14106248	14110765
PIZI01000001v1	14113718	14123957
PIZI01000001v1	14127080	14136257
PIZI01000001v1	14145859	14191767
PIZI01000001v1	14193668	14216487
PIZI01000001v1	14218324	14221327
PIZI01000001v1	14224711	14257607
PIZI01000001v1	14283945	14287954
PIZI01000001v1	14308718	14314175
PIZI01000001v1	14323042	14333145
PIZI01000001v1	14340590	14343385
PIZI01000001v1	14357458	14363733
PIZI01000001v1	14366947	14376265
PIZI01000001v1	14407740	14421782
PIZI01000001v1	14423616	14432259
PIZI01000001v1	14434011	14436639
PIZI01000001v1	14441018	14446399
PIZI01000001v1	14454905	14460540
PIZI01000001v1	14499748	14507697
PIZI01000001v1	14509656	14528409
PIZI01000001v1	14540184	14542949
PIZI01000001v1	14562804	14569931
PIZI01000001v1	14577572	14583251
PIZI01000001v1	14588746	14593869
PIZI01000001v1	14605610	14609570
PIZI01000001v1	14612262	14616476
PIZI01000001v1	14620776	14638747
PIZI01000001v1	14640960	14649569
PIZI01000001v1	14654286	14674590
PIZI01000001v1	14680386	14708483
PIZI01000001v1	14713274	14746507
PIZI01000001v1	14749168	14773673
PIZI01000001v1	14776618	14829189
PIZI01000001v1	14832166	14873709
PIZI01000001v1	14876366	14899034
PIZI01000001v1	14902482	14908551
PIZI01000001v1	14915085	15042157
PIZI01000001v1	15043523	15109384
PIZI01000001v1	15121478	15128484
PIZI01000001v1	15130628	15134315
PIZI01000001v1	15142393	15146216
PIZI01000001v1	15161819	15168332
PIZI01000001v1	15170334	15172005
PIZI01000001v1	15175413	15188481
PIZI01000001v1	15190264	15200937
PIZI01000001v1	15209240	15215789
PIZI01000001v1	15233257	15235679
PIZI01000001v1	15238910	15241364
PIZI01000001v1	15254210	15259213
PIZI01000001v1	15303454	15310171
PIZI01000001v1	15316702	15329907
PIZI01000001v1	15342014	15344840
PIZI01000001v1	15347054	15349662
PIZI01000001v1	15357788	15362339
PIZI01000001v1	15365360	15371826
PIZI01000001v1	15376847	15380229
PIZI01000001v1	15393069	15398000
PIZI01000001v1	15399735	15402035
PIZI01000001v1	15968225	15971237
PIZI01000001v1	15976089	15979159
PIZI01000001v1	16017148	16023521
PIZI01000001v1	16033510	16041599
PIZI01000001v1	16061813	16064691
PIZI01000001v1	16067358	16070529
PIZI01000001v1	16079152	16088275
PIZI01000001v1	16097698	16100633
PIZI01000001v1	16114048	16420713
PIZI01000001v1	16437556	16441371
PIZI01000001v1	16443248	16446259
PIZI01000001v1	16471217	16475027
PIZI01000001v1	16519442	16526851
PIZI01000001v1	16538764	16547225
PIZI01000001v1	16556621	16560749
PIZI01000001v1	16586778	16594311
PIZI01000001v1	16609472	16614829
PIZI01000001v1	16626315	16629319
PIZI01000001v1	16636544	16641699
PIZI01000001v1	16646298	16648277
PIZI01000001v1	16655283	16657747
PIZI01000001v1	16667892	16678671
PIZI01000001v1	16685384	16690137
PIZI01000001v1	16703124	16706331
PIZI01000001v1	16719704	16728641
PIZI01000001v1	16733694	17148108
PIZI01000001v1	17163722	17166435
PIZI01000001v1	17168138	17170429
PIZI01000001v1	17173146	17305117
PIZI01000001v1	17307655	17310049
PIZI01000001v1	17317024	17320635
PIZI01000001v1	17323270	17325273
PIZI01000001v1	17340465	17357737
PIZI01000001v1	17432786	17437580
PIZI01000001v1	17440740	17457777
PIZI01000001v1	17489778	17492197
PIZI01000001v1	17498680	17501131
PIZI01000001v1	17504588	17508015
PIZI01000001v1	17527324	17540619
PIZI01000001v1	17564813	17571106
PIZI01000001v1	17586300	17618090
PIZI01000001v1	17661258	17666751
PIZI01000001v1	17679159	17686791
PIZI01000001v1	17695826	17698052
PIZI01000001v1	17704293	17710994
PIZI01000001v1	17731972	17735699
PIZI01000001v1	17738254	17745835
PIZI01000001v1	17747074	17753173
PIZI01000001v1	17767724	17776995
PIZI01000001v1	17789541	17795312
PIZI01000001v1	17812789	17816148
PIZI01000001v1	17823469	17831661
PIZI01000001v1	17837991	17841243
PIZI01000001v1	17847014	17851381
PIZI01000001v1	17861697	17865605
PIZI01000001v1	17871786	17874820
PIZI01000001v1	17883177	17885321
PIZI01000001v1	17894552	17902721
PIZI01000001v1	17906404	17914179
PIZI01000001v1	17916901	17921784
PIZI01000001v1	17923702	17956928
PIZI01000001v1	17968764	17973257
PIZI01000001v1	17986858	17989151
PIZI01000001v1	18004710	18013337
PIZI01000001v1	18029860	18037990
PIZI01000001v1	18041236	18055547
PIZI01000001v1	18060254	18079161
PIZI01000001v1	18087975	18148494
PIZI01000001v1	18150856	18155326
PIZI01000001v1	18158890	18162037
PIZI01000001v1	18164796	18169766
PIZI01000001v1	18186068	18196745
PIZI01000001v1	18198745	18222391
PIZI01000001v1	18226980	18285605
PIZI01000001v1	18288752	18296953
PIZI01000001v1	18300723	18345773
PIZI01000001v1	18348072	18362683
PIZI01000001v1	18388776	18395649
PIZI01000001v1	18398890	18408396
PIZI01000001v1	18416890	18449851
PIZI01000001v1	18454710	18457149
PIZI01000001v1	18465188	18470719
PIZI01000001v1	18475262	18490873
PIZI01000001v1	18493962	18505158
PIZI01000001v1	18530466	18535509
PIZI01000001v1	18539102	18547327
PIZI01000001v1	18584936	18587463
PIZI01000001v1	18615636	18631302
PIZI01000001v1	18639290	18656111
PIZI01000001v1	18673720	18679063
PIZI01000001v1	18703968	18706338
PIZI01000001v1	18710060	18712231
PIZI01000001v1	18715620	18728489
PIZI01000001v1	19164178	19174831
PIZI01000001v1	19206619	19210867
PIZI01000001v1	19212540	19251185
PIZI01000001v1	19262924	19271867
PIZI01000001v1	19277640	19291387
PIZI01000001v1	19299519	19304503
PIZI01000001v1	19308978	19353484
PIZI01000001v1	19359468	19366505
PIZI01000001v1	19411576	19415025
PIZI01000001v1	19419414	19423853
PIZI01000001v1	19438814	19443721
PIZI01000001v1	19447754	19475003
PIZI01000001v1	19479412	19481792
PIZI01000001v1	19498228	19501240
PIZI01000001v1	19508566	19515081
PIZI01000001v1	19527058	19532160
PIZI01000001v1	19582202	19596124
PIZI01000001v1	19602130	19607271
PIZI01000001v1	19616346	19620722
PIZI01000001v1	19659584	19671021
PIZI01000001v1	19682179	19718819
PIZI01000001v1	19731681	19738940
PIZI01000001v1	19748988	19752397
PIZI01000001v1	19762434	19764075
PIZI01000001v1	19769698	19775251
PIZI01000001v1	19777395	19781995
PIZI01000001v1	19796254	19804057
PIZI01000001v1	19855064	19879887
PIZI01000001v1	19983568	19992563
PIZI01000001v1	20000066	20008388
PIZI01000001v1	20050242	20055107
PIZI01000001v1	20088996	20098496
PIZI01000001v1	20102029	20104849
PIZI01000001v1	20115440	20121747
PIZI01000001v1	20127343	20130511
PIZI01000001v1	20139972	20142851
PIZI01000001v1	20189214	20198210
PIZI01000001v1	20232194	20236311
PIZI01000001v1	20240198	20246108
PIZI01000001v1	20269650	20272281
PIZI01000001v1	20294755	20299343
PIZI01000001v1	20313312	20317861
PIZI01000001v1	20347427	20349424
PIZI01000001v1	20413358	20419591
PIZI01000001v1	20422976	20425989
PIZI01000001v1	20434302	20437768
PIZI01000001v1	20440562	20444803
PIZI01000001v1	20448422	20456941
PIZI01000001v1	20459312	20464518
PIZI01000001v1	20475718	20497471
PIZI01000001v1	20501198	20509447
PIZI01000001v1	20523075	20528687
PIZI01000001v1	20539276	20541691
PIZI01000001v1	20546456	20548687
PIZI01000001v1	20549974	20573356
PIZI01000001v1	20579158	20584219
PIZI01000001v1	20606158	20611381
PIZI01000001v1	20632724	20634771
PIZI01000001v1	20803662	20810493
PIZI01000001v1	20820611	20822611
PIZI01000001v1	20823792	20824610
PIZI01000001v1	20825719	20827331
PIZI01000001v1	20833518	20834702
PIZI01000001v1	20853068	20855087
PIZI01000001v1	20860534	20862557
PIZI01000001v1	20869804	20872412
PIZI01000001v1	20883352	20887611
PIZI01000001v1	20894514	20897511
PIZI01000001v1	20911310	20913881
PIZI01000001v1	20918504	20924011
PIZI01000001v1	20951295	20958435
PIZI01000001v1	20976892	20988325
PIZI01000001v1	21014166	21024769
PIZI01000001v1	21033567	21050623
PIZI01000001v1	21057106	21068023
PIZI01000001v1	21072178	21074747
PIZI01000001v1	21082112	21083943
PIZI01000001v1	21086650	21092876
PIZI01000001v1	21105286	21114722
PIZI01000001v1	21124186	21126746
PIZI01000001v1	21128960	21133395
PIZI01000001v1	21136318	21151555
PIZI01000001v1	21169590	21172336
PIZI01000001v1	21179318	21193341
PIZI01000001v1	21221879	21234327
PIZI01000001v1	21238943	21277958
PIZI01000001v1	21283545	21316729
PIZI01000001v1	21363282	21372694
PIZI01000001v1	21389877	21397866
PIZI01000001v1	21413728	21422504
PIZI01000001v1	21431556	21436299
PIZI01000001v1	21446288	21451658
PIZI01000001v1	21471600	21481677
PIZI01000001v1	21488408	21496806
PIZI01000001v1	21508570	21511329
PIZI01000001v1	21519300	21532784
PIZI01000001v1	21559552	21570457
PIZI01000001v1	21583627	21596153
PIZI01000001v1	21602062	21613886
PIZI01000001v1	21627041	21651865
PIZI01000001v1	21676044	21681364
PIZI01000001v1	21685210	21688561
PIZI01000001v1	21690825	21694603
PIZI01000001v1	21699820	21719425
PIZI01000001v1	21724264	21729085
PIZI01000001v1	21741606	21746785
PIZI01000001v1	21748454	21752461
PIZI01000001v1	21788732	21792599
PIZI01000001v1	21806442	21811383
PIZI01000001v1	21830856	21833727
PIZI01000001v1	21857574	21867003
PIZI01000001v1	21892012	21916677
PIZI01000001v1	21923169	21943425
PIZI01000001v1	21949386	21955799
PIZI01000001v1	21963650	21967820
PIZI01000001v1	21970742	21976574
PIZI01000001v1	21989950	21992361
PIZI01000001v1	22001522	22004153
PIZI01000001v1	22008940	22024660
PIZI01000001v1	22027823	22037945
PIZI01000001v1	22051825	22056382
PIZI01000001v1	22058426	22060757
PIZI01000001v1	22063316	22071595
PIZI01000001v1	22080744	22086242
PIZI01000001v1	22115576	22135545
PIZI01000001v1	22138960	22147973
PIZI01000001v1	22172318	22226197
PIZI01000001v1	22241040	22285851
PIZI01000001v1	22287170	22300611
PIZI01000001v1	22306036	22308446
PIZI01000001v1	22327463	22332165
PIZI01000001v1	22335358	22345121
PIZI01000001v1	22353282	22364263
PIZI01000001v1	22376512	22394517
PIZI01000001v1	22398966	22408019
PIZI01000001v1	22410882	22441395
PIZI01000001v1	22445782	22458231
PIZI01000001v1	22479495	22498301
PIZI01000001v1	22514198	22536952
PIZI01000001v1	22541585	22571807
PIZI01000001v1	22579588	22604101
PIZI01000001v1	22608020	22671347
PIZI01000001v1	22675654	22681863
PIZI01000001v1	22686670	22691677
PIZI01000001v1	22694285	22698871
PIZI01000001v1	22701890	22709857
PIZI01000001v1	22712314	22740313
PIZI01000001v1	22742558	22749533
PIZI01000001v1	22754020	22758769
PIZI01000001v1	22763358	22784381
PIZI01000001v1	22791836	22819160
PIZI01000001v1	22823446	22833239
PIZI01000001v1	22837685	22845161
PIZI01000001v1	22858046	22881413
PIZI01000001v1	22884752	22919055
PIZI01000001v1	22923501	22942782
PIZI01000001v1	22973952	22979877
PIZI01000001v1	23079736	23084301
PIZI01000001v1	23093932	23097468
PIZI01000001v1	23101380	23105001
PIZI01000001v1	23121354	23123292
PIZI01000001v1	23134788	23142697
PIZI01000001v1	23155128	23160523
PIZI01000001v1	23165324	23175842
PIZI01000001v1	23181151	23187344
PIZI01000001v1	23191918	23218179
PIZI01000001v1	23224348	23278900
PIZI01000001v1	23286269	23309845
PIZI01000001v1	23313656	23317501
PIZI01000001v1	23352112	23355190
PIZI01000001v1	23394470	23399078
PIZI01000001v1	23403684	23413251
PIZI01000001v1	23457742	23463023
PIZI01000001v1	23472072	23476430
PIZI01000001v1	23485095	23499861
PIZI01000001v1	23521100	23531097
PIZI01000001v1	23554516	23557027
PIZI01000001v1	23576142	23580826
PIZI01000001v1	23585970	23588165
PIZI01000001v1	23605563	23608813
PIZI01000001v1	23637136	23640583
PIZI01000001v1	23672808	23725183
PIZI01000001v1	23733544	23745770
PIZI01000001v1	23752094	23767765
PIZI01000001v1	23772728	23791427
PIZI01000001v1	23799638	23821562
PIZI01000001v1	23855362	23868372
PIZI01000001v1	23872508	23885439
PIZI01000001v1	23890058	23904234
PIZI01000001v1	23924053	23931036
PIZI01000001v1	23950655	23994924
PIZI01000001v1	23998319	24008321
PIZI01000001v1	24013727	24026838
PIZI01000001v1	24045510	24049880
PIZI01000001v1	24054070	24060716
PIZI01000001v1	24069593	24116852
PIZI01000001v1	24135031	24137182
PIZI01000001v1	24180950	24189015
PIZI01000001v1	24206235	24209678
PIZI01000001v1	24222393	24231502
PIZI01000001v1	24233890	24236439
PIZI01000001v1	24303113	24307743
PIZI01000001v1	24327333	24329769
PIZI01000001v1	24333378	24346999
PIZI01000001v1	24349382	24362355
PIZI01000001v1	24399086	24408019
PIZI01000001v1	24438426	24442710
PIZI01000001v1	24477562	24480751
PIZI01000001v1	24490408	24497539
PIZI01000001v1	24510122	24515125
PIZI01000001v1	24523079	24529843
PIZI01000001v1	24537775	24543957
PIZI01000001v1	24575204	24581403
PIZI01000001v1	24633300	24652485
PIZI01000001v1	24665728	24667886
PIZI01000001v1	24670368	24673315
PIZI01000001v1	24696762	24701067
PIZI01000001v1	24712178	24730543
PIZI01000001v1	24742992	24744630
PIZI01000001v1	24753381	24757523
PIZI01000001v1	24764678	24767949
PIZI01000001v1	24771310	24776405
PIZI01000001v1	24785854	24791617
PIZI01000001v1	24813264	24824671
PIZI01000001v1	24829346	24859039
PIZI01000001v1	24865661	24888269
PIZI01000001v1	24895745	24905030
PIZI01000001v1	24910658	24913980
PIZI01000001v1	24957782	24961870
PIZI01000001v1	24969718	24972310
PIZI01000001v1	24989720	24993779
PIZI01000001v1	24995823	25012621
PIZI01000001v1	25019118	25030637
PIZI01000001v1	25040436	25042855
PIZI01000001v1	25048202	25053791
PIZI01000001v1	25058904	25062149
PIZI01000001v1	25082224	25086010
PIZI01000001v1	25119194	25121745
PIZI01000001v1	25154819	25170803
PIZI01000001v1	25177022	25193617
PIZI01000001v1	25199145	25211549
PIZI01000001v1	25229695	25240229
PIZI01000001v1	25305582	25310761
PIZI01000001v1	25322060	25325327
PIZI01000001v1	25369133	25373298
PIZI01000001v1	25411106	25415117
PIZI01000001v1	25425814	25436873
PIZI01000001v1	25452184	25464895
PIZI01000001v1	25467087	25478386
PIZI01000001v1	25488100	25489839
PIZI01000001v1	25501080	25504553
PIZI01000001v1	25517441	25531715
PIZI01000001v1	25608474	25611530
PIZI01000001v1	25624186	25631397
PIZI01000001v1	25646050	25651275
PIZI01000001v1	25658341	25670779
PIZI01000001v1	25673645	25677976
PIZI01000001v1	25702568	25726777
PIZI01000001v1	25741258	25780184
PIZI01000001v1	25785552	25792126
PIZI01000001v1	25794172	25796233
PIZI01000001v1	25801313	25806330
PIZI01000001v1	25809264	25817317
PIZI01000001v1	25881104	25887453
PIZI01000001v1	25901720	25907356
PIZI01000001v1	25917664	25922188
PIZI01000001v1	25929806	25932081
PIZI01000001v1	25938828	25956501
PIZI01000001v1	25972425	25989163
PIZI01000001v1	25997264	26000830
PIZI01000001v1	26003030	26007059
PIZI01000001v1	26024487	26031679
PIZI01000001v1	26056082	26070801
PIZI01000001v1	26099048	26102429
PIZI01000001v1	26108270	26110361
PIZI01000001v1	26156098	26159009
PIZI01000001v1	26174825	26178869
PIZI01000001v1	26209182	26213179
PIZI01000001v1	26222140	26230507
PIZI01000001v1	26234710	26237357
PIZI01000001v1	26244949	26250279
PIZI01000001v1	26261762	26265400
PIZI01000001v1	26271812	26282590
PIZI01000001v1	26299769	26324291
PIZI01000001v1	26334854	26337224
PIZI01000001v1	26351704	26357923
PIZI01000001v1	26370942	26383889
PIZI01000001v1	26402400	26405020
PIZI01000001v1	26420187	26442512
PIZI01000001v1	26453966	26457189
PIZI01000001v1	26464191	26466953
PIZI01000001v1	26473376	26488039
PIZI01000001v1	26490149	26522831
PIZI01000001v1	26531753	26574598
PIZI01000001v1	26576910	26600733
PIZI01000001v1	26604952	26705954
PIZI01000001v1	26710562	26774165
PIZI01000001v1	26794520	26874527
PIZI01000001v1	26876613	26882188
PIZI01000001v1	26888578	26906184
PIZI01000001v1	26918947	26936335
PIZI01000001v1	26943001	26949291
PIZI01000001v1	26958122	26964714
PIZI01000001v1	26975022	27002041
PIZI01000001v1	27019014	27021697
PIZI01000001v1	27057066	27070024
PIZI01000001v1	27083631	27095313
PIZI01000001v1	27103777	27107599
PIZI01000001v1	27120348	27123182
PIZI01000001v1	27205084	27216165
PIZI01000001v1	27241191	27248263
PIZI01000001v1	27255366	27259581
PIZI01000001v1	27273184	27282612
PIZI01000001v1	27334093	27338968
PIZI01000001v1	27344175	27349458
PIZI01000001v1	27359503	27363262
PIZI01000001v1	27411128	27413937
PIZI01000001v1	27415580	27423649
PIZI01000001v1	27437190	27440437
PIZI01000001v1	27509504	27513731
PIZI01000001v1	27528702	27533165
PIZI01000001v1	27536585	27540197
PIZI01000001v1	27569350	27571493
PIZI01000001v1	27611146	27613695
PIZI01000002v1	86872	103841
PIZI01000002v1	110074	117601
PIZI01000002v1	121780	134176
PIZI01000002v1	143242	153546
PIZI01000002v1	372044	407835
PIZI01000002v1	419985	423254
PIZI01000002v1	431603	434610
PIZI01000002v1	438596	443177
PIZI01000002v1	467140	472563
PIZI01000002v1	475476	495145
PIZI01000002v1	502846	508855
PIZI01000002v1	670598	674169
PIZI01000002v1	683416	697853
PIZI01000002v1	704270	758260
PIZI01000002v1	762758	824535
PIZI01000002v1	826491	909398
PIZI01000002v1	930043	933650
PIZI01000002v1	947874	950381
PIZI01000002v1	953459	957835
PIZI01000002v1	965930	967941
PIZI01000002v1	971666	974746
PIZI01000002v1	984444	987203
PIZI01000002v1	1016274	1019619
PIZI01000002v1	1022192	1026943
PIZI01000002v1	1043043	1105691
PIZI01000002v1	1118800	1125491
PIZI01000002v1	1137042	1140325
PIZI01000002v1	1143260	1146447
PIZI01000002v1	1148956	1171757
PIZI01000002v1	1184757	1192743
PIZI01000002v1	1198724	1212937
PIZI01000002v1	1297895	1301905
PIZI01000002v1	1319433	1325067
PIZI01000002v1	1332287	1338465
PIZI01000002v1	1340658	1346046
PIZI01000002v1	1401628	1403539
PIZI01000002v1	1409000	1412422
PIZI01000002v1	1450197	1452595
PIZI01000002v1	1521550	1523844
PIZI01000002v1	1557672	1568955
PIZI01000002v1	1600654	1605872
PIZI01000002v1	1620740	1628009
PIZI01000002v1	1632288	1697631
PIZI01000002v1	1703684	1711822
PIZI01000002v1	1720108	1723086
PIZI01000002v1	1765644	1767912
PIZI01000002v1	1777537	1789111
PIZI01000002v1	1793190	1796141
PIZI01000002v1	1798558	1801499
PIZI01000002v1	1836318	1839539
PIZI01000002v1	1871511	1875429
PIZI01000002v1	1886480	1888783
PIZI01000002v1	1899850	1911581
PIZI01000002v1	1914809	1919173
PIZI01000002v1	1925656	1927642
PIZI01000002v1	1931127	1936579
PIZI01000002v1	1938791	1942905
PIZI01000002v1	1949458	1961359
PIZI01000002v1	1966406	1970924
PIZI01000002v1	1975947	1992749
PIZI01000002v1	2008734	2022127
PIZI01000002v1	2028061	2040129
PIZI01000002v1	2044263	2048179
PIZI01000002v1	2072834	2091681
PIZI01000002v1	2139184	2141015
PIZI01000002v1	2190113	2196726
PIZI01000002v1	2234560	2238667
PIZI01000002v1	2324264	2327757
PIZI01000002v1	2333628	2354554
PIZI01000002v1	2389010	2393451
PIZI01000002v1	2396216	2398294
PIZI01000002v1	2401680	2411495
PIZI01000002v1	2444207	2447164
PIZI01000002v1	2468274	2485901
PIZI01000002v1	2487388	2496873
PIZI01000002v1	2540852	2547739
PIZI01000002v1	2551883	2554507
PIZI01000002v1	2558170	2561890
PIZI01000002v1	2571012	2577039
PIZI01000002v1	2627693	2629391
PIZI01000002v1	2640952	2645759
PIZI01000002v1	2721903	2725835
PIZI01000002v1	2782686	2788710
PIZI01000002v1	2791337	2805741
PIZI01000002v1	2807754	2809225
PIZI01000002v1	2815131	2823869
PIZI01000002v1	2826035	2835077
PIZI01000002v1	2839304	2844745
PIZI01000002v1	2852982	2867621
PIZI01000002v1	2871302	2873570
PIZI01000002v1	2895954	2902217
PIZI01000002v1	2905928	2913355
PIZI01000002v1	2920558	2926461
PIZI01000002v1	2931675	2934766
PIZI01000002v1	2959496	2962984
PIZI01000002v1	2993852	2997906
PIZI01000002v1	3000302	3001727
PIZI01000002v1	3022694	3025868
PIZI01000002v1	3103381	3107233
PIZI01000002v1	3109338	3119083
PIZI01000002v1	3135785	3144307
PIZI01000002v1	3151064	3155705
PIZI01000002v1	3167734	3171794
PIZI01000002v1	3175130	3187293
PIZI01000002v1	3192964	3232540
PIZI01000002v1	3233933	3241993
PIZI01000002v1	3243893	3311955
PIZI01000002v1	3365622	3408881
PIZI01000002v1	3411858	3416602
PIZI01000002v1	3421077	3429361
PIZI01000002v1	3570988	3572689
PIZI01000002v1	3591134	3602278
PIZI01000002v1	3609912	3616146
PIZI01000002v1	3633225	3636197
PIZI01000002v1	3654830	3658958
PIZI01000002v1	3722826	3735242
PIZI01000002v1	3742614	3757127
PIZI01000002v1	3763178	3767007
PIZI01000002v1	3772176	3784995
PIZI01000002v1	3788000	3791595
PIZI01000002v1	3793364	3811339
PIZI01000002v1	3813656	3843619
PIZI01000002v1	3851471	3882061
PIZI01000002v1	3894040	3898359
PIZI01000002v1	3904027	3915234
PIZI01000002v1	3918893	3935840
PIZI01000002v1	3940155	3944209
PIZI01000002v1	3965624	3970208
PIZI01000002v1	3990490	4012759
PIZI01000002v1	4061301	4066361
PIZI01000002v1	4100310	4104559
PIZI01000002v1	4133386	4138595
PIZI01000002v1	4148444	4150335
PIZI01000002v1	4162420	4165021
PIZI01000002v1	4263912	4267494
PIZI01000002v1	4304360	4310754
PIZI01000002v1	4319286	4324557
PIZI01000002v1	4328130	4332637
PIZI01000002v1	4335200	4342545
PIZI01000002v1	4347143	4359690
PIZI01000002v1	4363211	4366488
PIZI01000002v1	4373438	4379891
PIZI01000002v1	4381888	4384201
PIZI01000002v1	4390317	4393052
PIZI01000002v1	4399558	4405369
PIZI01000002v1	4408853	4414241
PIZI01000002v1	4419438	4422246
PIZI01000002v1	4429556	4437033
PIZI01000002v1	4442282	4444937
PIZI01000002v1	4453316	4459064
PIZI01000002v1	4473506	4475305
PIZI01000002v1	4515193	4539461
PIZI01000002v1	4541250	4553147
PIZI01000002v1	4563567	4580991
PIZI01000002v1	4586312	4589319
PIZI01000002v1	4591723	4599327
PIZI01000002v1	4607184	4612343
PIZI01000002v1	4653445	4664207
PIZI01000002v1	4668942	4678505
PIZI01000002v1	4690754	4693873
PIZI01000002v1	4699207	4704657
PIZI01000002v1	4831776	4835708
PIZI01000002v1	4853274	4856929
PIZI01000002v1	4882104	4894399
PIZI01000002v1	4897244	4911508
PIZI01000002v1	4916263	4926751
PIZI01000002v1	4931836	4938805
PIZI01000002v1	4963216	4983109
PIZI01000002v1	4987692	5018259
PIZI01000002v1	5020050	5046913
PIZI01000002v1	5054748	5060903
PIZI01000002v1	5062236	5073628
PIZI01000002v1	5090850	5098286
PIZI01000002v1	5120050	5125269
PIZI01000002v1	5130744	5157561
PIZI01000002v1	5160655	5173234
PIZI01000002v1	5179632	5200254
PIZI01000002v1	5208718	5217492
PIZI01000002v1	5224323	5239988
PIZI01000002v1	5304772	5307433
PIZI01000002v1	5323228	5325933
PIZI01000002v1	5330316	5332651
PIZI01000002v1	5334922	5338125
PIZI01000002v1	5341994	5354988
PIZI01000002v1	5360228	5363615
PIZI01000002v1	5369048	5378957
PIZI01000002v1	5384629	5397785
PIZI01000002v1	5413434	5420360
PIZI01000002v1	5424151	5429461
PIZI01000002v1	5454390	5464975
PIZI01000002v1	5468570	5471645
PIZI01000002v1	5487388	5496567
PIZI01000002v1	5505630	5511207
PIZI01000002v1	5556503	5561723
PIZI01000002v1	5588250	5595139
PIZI01000002v1	5605532	5610040
PIZI01000002v1	5618201	5621220
PIZI01000002v1	5627378	5636587
PIZI01000002v1	5642244	5650230
PIZI01000002v1	5696670	5701708
PIZI01000002v1	5707118	5710013
PIZI01000002v1	5762944	5768319
PIZI01000002v1	5789427	5792151
PIZI01000002v1	5814488	5817305
PIZI01000002v1	5820169	5822268
PIZI01000002v1	5828879	5832321
PIZI01000002v1	5838962	5843868
PIZI01000002v1	5859348	5877987
PIZI01000002v1	5883181	5892213
PIZI01000002v1	5904658	5907259
PIZI01000002v1	5910580	5915010
PIZI01000002v1	5926509	5929732
PIZI01000002v1	5933212	5935326
PIZI01000002v1	5952938	5957126
PIZI01000002v1	5960004	5971943
PIZI01000002v1	5975686	5979803
PIZI01000002v1	5982242	6005704
PIZI01000002v1	6007636	6016609
PIZI01000002v1	6030372	6038267
PIZI01000002v1	6041122	6044815
PIZI01000002v1	6058614	6071787
PIZI01000002v1	6076550	6079991
PIZI01000002v1	6084846	6095273
PIZI01000002v1	6099304	6103609
PIZI01000002v1	6110048	6115819
PIZI01000002v1	6124504	6132949
PIZI01000002v1	6172668	6176818
PIZI01000002v1	6208612	6215847
PIZI01000002v1	6243157	6249865
PIZI01000002v1	6270244	6276228
PIZI01000002v1	6282416	6286995
PIZI01000002v1	6296330	6306273
PIZI01000002v1	6310995	6328565
PIZI01000002v1	6333058	6337188
PIZI01000002v1	6344240	6352087
PIZI01000002v1	6359870	6369644
PIZI01000002v1	6380697	6404290
PIZI01000002v1	6435750	6439455
PIZI01000002v1	6461079	6465168
PIZI01000002v1	6473934	7024291
PIZI01000002v1	7032840	7037164
PIZI01000002v1	7043361	7051952
PIZI01000002v1	7058328	7065448
PIZI01000002v1	7069372	7074943
PIZI01000002v1	7102386	7112411
PIZI01000002v1	7134244	7137165
PIZI01000002v1	7143470	7158411
PIZI01000002v1	7177044	7180103
PIZI01000002v1	7189170	7196677
PIZI01000002v1	7205432	7209366
PIZI01000002v1	7211296	7215285
PIZI01000002v1	7221846	7225530
PIZI01000002v1	7230490	7232403
PIZI01000002v1	7233972	7237574
PIZI01000002v1	7244271	7246817
PIZI01000002v1	7285136	7295026
PIZI01000002v1	7297547	7310728
PIZI01000002v1	7312132	7318312
PIZI01000002v1	7322814	7418833
PIZI01000002v1	7427158	7430909
PIZI01000002v1	7466625	7470759
PIZI01000002v1	7475926	7578185
PIZI01000002v1	7585929	7590262
PIZI01000002v1	7599992	7608405
PIZI01000002v1	7614480	7620931
PIZI01000002v1	7639958	7647875
PIZI01000002v1	7673312	7731006
PIZI01000002v1	7754534	7773825
PIZI01000002v1	7781836	7784140
PIZI01000002v1	7799754	7805771
PIZI01000002v1	7811136	7814287
PIZI01000002v1	7816274	7834959
PIZI01000002v1	7837748	7845792
PIZI01000002v1	7860247	7867165
PIZI01000002v1	7875135	7895929
PIZI01000002v1	7902436	7907181
PIZI01000002v1	7911232	7944062
PIZI01000002v1	7953290	7965120
PIZI01000002v1	7968992	7971923
PIZI01000002v1	7987144	7990451
PIZI01000002v1	8020074	8044499
PIZI01000002v1	8049028	8122137
PIZI01000002v1	8125786	8139523
PIZI01000002v1	8141452	8153723
PIZI01000002v1	8160463	8164921
PIZI01000002v1	8171717	8175616
PIZI01000002v1	8184134	8196744
PIZI01000002v1	8199586	8209234
PIZI01000002v1	8211432	8295843
PIZI01000002v1	8299975	8319245
PIZI01000002v1	8341444	8347728
PIZI01000002v1	8351265	8372847
PIZI01000002v1	8375520	8379661
PIZI01000002v1	8382988	8389477
PIZI01000002v1	8412247	8434165
PIZI01000002v1	8440035	8443071
PIZI01000002v1	8447282	8471341
PIZI01000002v1	8472396	8482148
PIZI01000002v1	8494846	8499177
PIZI01000002v1	8513014	8538925
PIZI01000002v1	8546474	8553995
PIZI01000002v1	8562591	8582121
PIZI01000002v1	8589642	8592089
PIZI01000002v1	8595288	8618151
PIZI01000002v1	8622337	8643089
PIZI01000002v1	8645810	8659012
PIZI01000002v1	8663608	8674174
PIZI01000002v1	8682086	8689199
PIZI01000002v1	8720328	8736791
PIZI01000002v1	8739624	8768991
PIZI01000002v1	8775710	8782289
PIZI01000002v1	8799192	8809651
PIZI01000002v1	8846243	8851875
PIZI01000002v1	8854085	8864195
PIZI01000002v1	8867062	8896223
PIZI01000002v1	8899630	8920895
PIZI01000002v1	8927546	8942880
PIZI01000002v1	8944598	8956564
PIZI01000002v1	8961194	9028377
PIZI01000002v1	9036888	9074241
PIZI01000002v1	9076946	9085365
PIZI01000002v1	9088914	9100637
PIZI01000002v1	9113245	9123177
PIZI01000002v1	9167948	9174859
PIZI01000002v1	9179425	9184618
PIZI01000002v1	9211512	9220853
PIZI01000002v1	9233276	9269041
PIZI01000002v1	9281516	9298199
PIZI01000002v1	9303510	9310375
PIZI01000002v1	9319779	9328574
PIZI01000002v1	9334305	9345613
PIZI01000002v1	9353142	9360529
PIZI01000002v1	9377298	9422629
PIZI01000002v1	9440106	9479417
PIZI01000002v1	9497244	9503331
PIZI01000002v1	9511628	9517913
PIZI01000002v1	9521616	9526970
PIZI01000002v1	9535304	9560573
PIZI01000002v1	9565181	9620571
PIZI01000002v1	9626264	9659479
PIZI01000002v1	9672240	9701069
PIZI01000002v1	9708084	9729914
PIZI01000002v1	9743752	9746817
PIZI01000002v1	9757692	9770923
PIZI01000002v1	9780923	9823126
PIZI01000002v1	9831354	9836510
PIZI01000002v1	9844768	9859227
PIZI01000002v1	9875904	9895955
PIZI01000002v1	9909462	9914149
PIZI01000002v1	9918088	9925041
PIZI01000002v1	9935400	9952760
PIZI01000002v1	9961999	9983141
PIZI01000002v1	9991894	9995829
PIZI01000002v1	10001638	10014679
PIZI01000002v1	10040806	10048231
PIZI01000002v1	10053525	10064417
PIZI01000002v1	10068390	10140086
PIZI01000002v1	10142566	10162579
PIZI01000002v1	10165059	10345897
PIZI01000002v1	10348021	10440222
PIZI01000002v1	10448402	10487241
PIZI01000002v1	10489823	10567596
PIZI01000002v1	10569257	10576186
PIZI01000002v1	10578374	10700593
PIZI01000002v1	10744354	10748019
PIZI01000002v1	10753030	10763479
PIZI01000002v1	10793234	10801725
PIZI01000002v1	10813970	10818643
PIZI01000002v1	10832562	10850840
PIZI01000002v1	10857534	10861599
PIZI01000002v1	10866148	10872672
PIZI01000002v1	10895804	10899661
PIZI01000002v1	10902053	10904475
PIZI01000002v1	10908710	10911003
PIZI01000002v1	10927210	10953891
PIZI01000002v1	10961036	11002001
PIZI01000002v1	11010264	11032641
PIZI01000002v1	11041225	11045174
PIZI01000002v1	11048354	11069139
PIZI01000002v1	11087868	11095111
PIZI01000002v1	11103852	11108285
PIZI01000002v1	11111515	11121439
PIZI01000002v1	11142428	11173066
PIZI01000002v1	11179422	11193139
PIZI01000002v1	11200279	11207739
PIZI01000002v1	11210556	11244321
PIZI01000002v1	11250929	11286466
PIZI01000002v1	11289930	11292100
PIZI01000002v1	11294394	11306439
PIZI01000002v1	11308729	11332290
PIZI01000002v1	11364752	11377841
PIZI01000002v1	11408378	11412347
PIZI01000002v1	11426584	11461519
PIZI01000002v1	11469307	11472561
PIZI01000002v1	11476849	11488794
PIZI01000002v1	11490017	11508275
PIZI01000002v1	11511842	11514711
PIZI01000002v1	11522639	11537229
PIZI01000002v1	11541310	11552721
PIZI01000002v1	11562618	11568081
PIZI01000002v1	11581436	11591000
PIZI01000002v1	11596903	11601257
PIZI01000002v1	11608270	11612293
PIZI01000002v1	11624762	11630745
PIZI01000002v1	11647478	11654567
PIZI01000002v1	11660260	11726298
PIZI01000002v1	11731763	11740795
PIZI01000002v1	11746627	11810832
PIZI01000002v1	11825398	11860505
PIZI01000002v1	11871646	11885426
PIZI01000002v1	11896098	11923017
PIZI01000002v1	11930664	11935246
PIZI01000002v1	11963724	11978948
PIZI01000002v1	11982729	12002089
PIZI01000002v1	12016876	12025069
PIZI01000002v1	12029002	12102403
PIZI01000002v1	12108734	12118963
PIZI01000002v1	12125514	12130077
PIZI01000002v1	12137992	12207377
PIZI01000002v1	12209720	12213926
PIZI01000002v1	12216330	12280279
PIZI01000002v1	12282634	12320847
PIZI01000002v1	12325718	12347141
PIZI01000002v1	12351252	12361683
PIZI01000002v1	12368416	12391397
PIZI01000002v1	12396760	12402614
PIZI01000002v1	12931143	12937815
PIZI01000002v1	12950390	12956459
PIZI01000002v1	12960078	12992115
PIZI01000002v1	12996617	13000785
PIZI01000002v1	13019269	13022792
PIZI01000002v1	13033156	13059857
PIZI01000002v1	13062021	13080770
PIZI01000002v1	13088102	13101179
PIZI01000002v1	13105878	13121413
PIZI01000002v1	13158830	13166371
PIZI01000002v1	13196352	13278427
PIZI01000002v1	13282090	13285918
PIZI01000002v1	13305586	13310548
PIZI01000002v1	13312822	13316723
PIZI01000002v1	13422490	13426906
PIZI01000002v1	13436176	13441352
PIZI01000002v1	13484752	13489757
PIZI01000002v1	13564198	13567569
PIZI01000002v1	13569594	13572289
PIZI01000002v1	13641628	13645508
PIZI01000002v1	13655501	13659843
PIZI01000002v1	13686706	13689301
PIZI01000002v1	13728712	13734789
PIZI01000002v1	13737168	13740307
PIZI01000002v1	13750506	13755203
PIZI01000002v1	13770510	13779059
PIZI01000002v1	13782444	13803348
PIZI01000002v1	13815279	13823185
PIZI01000002v1	13845972	13851070
PIZI01000002v1	13855616	13863563
PIZI01000002v1	13870020	13873610
PIZI01000002v1	13880276	13897800
PIZI01000002v1	13918445	13923054
PIZI01000002v1	13928064	13937839
PIZI01000002v1	13945804	13948279
PIZI01000002v1	13956206	13962419
PIZI01000002v1	13964578	13968397
PIZI01000002v1	13982292	13984547
PIZI01000002v1	13991457	13995259
PIZI01000002v1	14003442	14008107
PIZI01000002v1	14018333	14021735
PIZI01000002v1	14026150	14032629
PIZI01000002v1	14035492	14037739
PIZI01000002v1	14039160	14043109
PIZI01000002v1	14055920	14066309
PIZI01000002v1	14080470	14108225
PIZI01000002v1	14117895	14137998
PIZI01000002v1	14164620	14170758
PIZI01000002v1	14173275	14182536
PIZI01000002v1	14192050	14198884
PIZI01000002v1	14215643	14220811
PIZI01000002v1	14269789	14278956
PIZI01000002v1	14370907	14378199
PIZI01000002v1	14388081	14405803
PIZI01000002v1	14436325	14444625
PIZI01000002v1	14476432	14479833
PIZI01000002v1	14492909	14495843
PIZI01000002v1	14499556	14517871
PIZI01000002v1	14555052	14557517
PIZI01000002v1	14559554	14565701
PIZI01000002v1	14575961	14582149
PIZI01000002v1	14592708	14598128
PIZI01000002v1	14600332	14603133
PIZI01000002v1	14609034	14612356
PIZI01000002v1	14635576	14654398
PIZI01000002v1	14668822	14671975
PIZI01000002v1	14674658	14678823
PIZI01000002v1	14682456	14685595
PIZI01000002v1	14692478	14722414
PIZI01000002v1	14777458	14781389
PIZI01000002v1	14834489	14840033
PIZI01000002v1	14848472	14853267
PIZI01000002v1	14924828	14929611
PIZI01000002v1	14941626	14967264
PIZI01000002v1	14981348	14986485
PIZI01000002v1	15022870	15028179
PIZI01000002v1	15036464	15038519
PIZI01000002v1	15081976	15084598
PIZI01000002v1	15098294	15100307
PIZI01000002v1	15102826	15106085
PIZI01000002v1	15109399	15112969
PIZI01000002v1	15114546	15124017
PIZI01000002v1	15127078	15133489
PIZI01000002v1	15136434	15145735
PIZI01000002v1	15147432	15149821
PIZI01000002v1	15156410	15164629
PIZI01000002v1	15169992	15172277
PIZI01000002v1	15178744	15184269
PIZI01000002v1	15190082	15195011
PIZI01000002v1	15288646	15295893
PIZI01000002v1	15300243	15316983
PIZI01000002v1	15318769	15324883
PIZI01000002v1	15328322	15337639
PIZI01000002v1	15340208	15358894
PIZI01000002v1	15362044	15376849
PIZI01000002v1	15379598	15386237
PIZI01000002v1	15387371	15395279
PIZI01000002v1	15396398	15407536
PIZI01000002v1	15427244	15429321
PIZI01000002v1	15431280	15433463
PIZI01000002v1	15436586	15440831
PIZI01000002v1	15442734	15470669
PIZI01000002v1	15472600	15476331
PIZI01000002v1	15484028	15486248
PIZI01000002v1	15493490	15549303
PIZI01000002v1	15552754	15554555
PIZI01000002v1	15556752	15558573
PIZI01000002v1	15564380	15577839
PIZI01000002v1	15584604	15606295
PIZI01000002v1	15611586	15628535
PIZI01000002v1	15630549	15653228
PIZI01000002v1	15659240	15665293
PIZI01000002v1	15668794	15698801
PIZI01000002v1	15727194	15755073
PIZI01000002v1	15762546	15793485
PIZI01000002v1	15800004	15842006
PIZI01000002v1	15844328	15851891
PIZI01000002v1	15860276	15863035
PIZI01000002v1	15867770	15881587
PIZI01000002v1	15889378	15894973
PIZI01000002v1	15907512	15909251
PIZI01000002v1	15924272	15944974
PIZI01000002v1	15950076	15956181
PIZI01000002v1	15964965	15969930
PIZI01000002v1	16011289	16013353
PIZI01000002v1	16017180	16021439
PIZI01000002v1	16031826	16038259
PIZI01000002v1	16051251	16058523
PIZI01000002v1	16065908	16087561
PIZI01000002v1	16116158	16125985
PIZI01000002v1	16128600	16133589
PIZI01000002v1	16139038	16141805
PIZI01000002v1	16154576	16158976
PIZI01000002v1	16160950	16165584
PIZI01000002v1	16177588	16186176
PIZI01000002v1	16216881	16222675
PIZI01000002v1	16248316	16251929
PIZI01000002v1	16256536	16277997
PIZI01000002v1	16281056	16283925
PIZI01000002v1	16286786	16292503
PIZI01000002v1	16296055	16301400
PIZI01000002v1	16305703	16308979
PIZI01000002v1	16336440	16364679
PIZI01000002v1	16368472	16370229
PIZI01000002v1	16404380	16407160
PIZI01000002v1	16415888	16420089
PIZI01000002v1	16436660	16451207
PIZI01000002v1	16454564	16456763
PIZI01000002v1	16483016	16486899
PIZI01000002v1	16492061	16494623
PIZI01000002v1	16502494	16516881
PIZI01000002v1	16519470	16535395
PIZI01000002v1	16537028	16544841
PIZI01000002v1	16555867	16577827
PIZI01000002v1	16590361	16600653
PIZI01000002v1	16609831	16615155
PIZI01000002v1	16618242	16621317
PIZI01000002v1	16625908	16630456
PIZI01000002v1	16640226	16641989
PIZI01000002v1	16655191	16666080
PIZI01000002v1	16668444	16672509
PIZI01000002v1	16675459	16685149
PIZI01000002v1	16733850	16747841
PIZI01000002v1	16777147	16806570
PIZI01000002v1	16834322	16838733
PIZI01000002v1	16859302	16862563
PIZI01000002v1	16868026	16871911
PIZI01000002v1	16882512	16910585
PIZI01000002v1	16918437	16928467
PIZI01000002v1	16943671	16947380
PIZI01000002v1	16956430	16965667
PIZI01000002v1	16973576	16982031
PIZI01000002v1	16987132	16995447
PIZI01000002v1	17002105	17022581
PIZI01000002v1	17025034	17027775
PIZI01000002v1	17038086	17053230
PIZI01000002v1	17058915	17061069
PIZI01000002v1	17066651	17070999
PIZI01000002v1	17081107	17086047
PIZI01000002v1	17092529	17099389
PIZI01000002v1	17104312	17115827
PIZI01000002v1	17122780	17132417
PIZI01000002v1	17138314	17145894
PIZI01000002v1	17157354	17173681
PIZI01000002v1	17194970	17229929
PIZI01000002v1	17243838	17257687
PIZI01000002v1	17316902	17326817
PIZI01000002v1	17329616	17335866
PIZI01000002v1	17364638	17368762
PIZI01000002v1	17424704	17426193
PIZI01000002v1	17504586	17527090
PIZI01000002v1	17547922	17561781
PIZI01000002v1	17575150	17583595
PIZI01000002v1	17606718	17661193
PIZI01000002v1	17664658	17682895
PIZI01000002v1	17684170	17704951
PIZI01000002v1	17712126	17716291
PIZI01000002v1	17749856	17752729
PIZI01000002v1	17766390	17786641
PIZI01000002v1	17789248	17796303
PIZI01000002v1	17798466	17803866
PIZI01000002v1	17808658	17814198
PIZI01000002v1	17816114	17820233
PIZI01000002v1	17822888	17838197
PIZI01000002v1	17847687	17872737
PIZI01000002v1	17875064	17901390
PIZI01000002v1	17919686	17923955
PIZI01000002v1	17929761	17934735
PIZI01000002v1	17949162	17953921
PIZI01000002v1	17982116	17985941
PIZI01000002v1	17996258	17999053
PIZI01000002v1	18011326	18016376
PIZI01000002v1	18087616	18095476
PIZI01000002v1	18102154	18105543
PIZI01000002v1	18108976	18119989
PIZI01000002v1	18126608	18131409
PIZI01000002v1	18180260	18191819
PIZI01000002v1	18203050	18209897
PIZI01000002v1	18211774	18232267
PIZI01000002v1	18236174	18240115
PIZI01000002v1	18243974	18252511
PIZI01000002v1	18254446	18259971
PIZI01000002v1	18263990	18316451
PIZI01000002v1	18323006	18346581
PIZI01000002v1	18351290	18354237
PIZI01000002v1	18356734	18361747
PIZI01000002v1	18391076	18392748
PIZI01000002v1	18398349	18421121
PIZI01000002v1	18425945	18458873
PIZI01000002v1	18476006	18481743
PIZI01000002v1	18484129	18496419
PIZI01000002v1	18505322	18514051
PIZI01000002v1	18527592	18537137
PIZI01000002v1	18561289	18564541
PIZI01000002v1	18572922	18575909
PIZI01000002v1	18601674	18604667
PIZI01000002v1	18611715	18615843
PIZI01000002v1	18635435	18638968
PIZI01000002v1	18648187	18651355
PIZI01000002v1	18658138	18663621
PIZI01000002v1	18703244	18707101
PIZI01000002v1	18713928	18734721
PIZI01000002v1	18739711	18751235
PIZI01000002v1	18757731	18764045
PIZI01000002v1	18767100	18787711
PIZI01000002v1	18792141	18826851
PIZI01000002v1	18830933	18840581
PIZI01000002v1	18850142	18867521
PIZI01000002v1	18870353	18887451
PIZI01000002v1	18903578	18915646
PIZI01000002v1	18928803	18933697
PIZI01000002v1	18949265	18951776
PIZI01000002v1	18981429	18990571
PIZI01000002v1	19010037	19014367
PIZI01000002v1	19025472	19027823
PIZI01000002v1	19032874	19047223
PIZI01000002v1	19054552	19062409
PIZI01000002v1	19088346	19092442
PIZI01000002v1	19095332	19100390
PIZI01000002v1	19114152	19162237
PIZI01000002v1	19168439	19188353
PIZI01000002v1	19202072	19210716
PIZI01000002v1	19215644	19268215
PIZI01000002v1	19270370	19298819
PIZI01000002v1	19304465	19314637
PIZI01000002v1	19327629	19332579
PIZI01000002v1	19351412	19362931
PIZI01000002v1	19376374	19380555
PIZI01000002v1	19395984	19399078
PIZI01000002v1	19407052	19454881
PIZI01000002v1	19457900	19463534
PIZI01000002v1	19468620	19489647
PIZI01000002v1	19500146	19517513
PIZI01000002v1	19531544	19539387
PIZI01000002v1	19559340	19576507
PIZI01000002v1	19583452	19599889
PIZI01000002v1	19608612	19615967
PIZI01000002v1	19619470	19627930
PIZI01000002v1	19631046	19634111
PIZI01000002v1	19639536	19664552
PIZI01000002v1	19670066	19680919
PIZI01000002v1	19684754	19698943
PIZI01000002v1	19749881	19790591
PIZI01000002v1	19793698	19803455
PIZI01000002v1	19808886	19827563
PIZI01000002v1	19841066	19855742
PIZI01000002v1	19858462	19887395
PIZI01000002v1	19903184	19927673
PIZI01000002v1	19935912	19957762
PIZI01000002v1	19963226	19990950
PIZI01000002v1	20019736	20022771
PIZI01000002v1	20027578	20035315
PIZI01000002v1	20065792	20076799
PIZI01000002v1	20107771	20119532
PIZI01000002v1	20122792	20148091
PIZI01000002v1	20156376	20175861
PIZI01000002v1	20187898	20211737
PIZI01000002v1	20218184	20222429
PIZI01000002v1	20231908	20241554
PIZI01000002v1	20268078	20283821
PIZI01000002v1	20294700	20297467
PIZI01000002v1	20308436	20356695
PIZI01000002v1	20358751	20399429
PIZI01000002v1	20403080	20408428
PIZI01000002v1	20410608	20422012
PIZI01000002v1	20424828	20444083
PIZI01000002v1	20474896	20512503
PIZI01000002v1	20546181	20553477
PIZI01000002v1	20556998	20570131
PIZI01000002v1	20588201	20599990
PIZI01000002v1	20607816	20620589
PIZI01000002v1	20628854	20645107
PIZI01000002v1	20655205	20662185
PIZI01000002v1	20692042	20698753
PIZI01000002v1	20739540	20745151
PIZI01000002v1	20772720	20787125
PIZI01000002v1	20790062	20793121
PIZI01000002v1	20794962	20800714
PIZI01000002v1	20810793	20814198
PIZI01000002v1	20852620	20866025
PIZI01000002v1	20879624	20881291
PIZI01000002v1	20885581	20889623
PIZI01000002v1	20899570	20908599
PIZI01000002v1	20911647	20920845
PIZI01000002v1	20932074	20936469
PIZI01000002v1	20945327	20965801
PIZI01000002v1	20968640	20979755
PIZI01000002v1	20982848	20993349
PIZI01000002v1	20997488	21000661
PIZI01000002v1	21019536	21022242
PIZI01000002v1	21027046	21040159
PIZI01000002v1	21050024	21082366
PIZI01000002v1	21087849	21100372
PIZI01000002v1	21105695	21111476
PIZI01000002v1	21118900	21121791
PIZI01000002v1	21132056	21145425
PIZI01000002v1	21156672	21184062
PIZI01000002v1	21185675	21198552
PIZI01000002v1	21212744	21235811
PIZI01000002v1	21250642	21252839
PIZI01000002v1	21259004	21261663
PIZI01000002v1	21266646	21271182
PIZI01000002v1	21273818	21285613
PIZI01000002v1	21306572	21309959
PIZI01000002v1	21318418	21331799
PIZI01000002v1	21346286	21369390
PIZI01000002v1	21371746	21395713
PIZI01000002v1	21400844	21412949
PIZI01000002v1	21415446	21441722
PIZI01000002v1	21443137	21465931
PIZI01000002v1	21468606	21540535
PIZI01000002v1	21547276	21560638
PIZI01000002v1	21569563	21578146
PIZI01000002v1	21585074	21586798
PIZI01000002v1	21588888	21597155
PIZI01000002v1	21606400	21614885
PIZI01000002v1	21623852	21627991
PIZI01000002v1	21644616	21672245
PIZI01000002v1	21688751	21692864
PIZI01000002v1	21694898	21712151
PIZI01000002v1	21727323	21730105
PIZI01000002v1	21732767	21737598
PIZI01000002v1	21740514	21746155
PIZI01000002v1	21749486	21757196
PIZI01000002v1	21791383	21799830
PIZI01000002v1	21815371	21826152
PIZI01000002v1	21828736	21863503
PIZI01000002v1	21892850	21937864
PIZI01000002v1	21940856	21959483
PIZI01000002v1	21962388	21967599
PIZI01000002v1	21975148	22000686
PIZI01000002v1	22006964	22053473
PIZI01000002v1	22060303	22100081
PIZI01000002v1	22106227	22112878
PIZI01000002v1	22120220	22129255
PIZI01000002v1	22138400	22143838
PIZI01000002v1	22149182	22153915
PIZI01000002v1	22188388	22192326
PIZI01000002v1	22213197	22222437
PIZI01000002v1	22228032	22238291
PIZI01000002v1	22293510	22304120
PIZI01000002v1	22324450	22328709
PIZI01000002v1	22332728	22336511
PIZI01000002v1	22343305	22346423
PIZI01000002v1	22388087	22398293
PIZI01000002v1	22402222	22421761
PIZI01000002v1	22426084	22431245
PIZI01000002v1	22436922	22441298
PIZI01000002v1	22451014	22456024
PIZI01000002v1	22461939	22476903
PIZI01000002v1	22483140	22520595
PIZI01000002v1	22524752	22532679
PIZI01000002v1	22534390	22539944
PIZI01000002v1	22542151	22545753
PIZI01000002v1	22549040	22566452
PIZI01000002v1	22574486	22579719
PIZI01000002v1	22627976	22638590
PIZI01000002v1	22668480	22675691
PIZI01000002v1	22683439	22716231
PIZI01000002v1	22721624	22727851
PIZI01000002v1	22731206	22781075
PIZI01000002v1	22783797	22831385
PIZI01000002v1	22834450	22856807
PIZI01000002v1	22861008	22880865
PIZI01000002v1	22891835	22903512
PIZI01000002v1	22920968	22923697
PIZI01000002v1	22930636	22944277
PIZI01000002v1	22949775	22962023
PIZI01000002v1	22967970	22978077
PIZI01000002v1	22993692	23004078
PIZI01000002v1	23007044	23010755
PIZI01000002v1	23013390	23016146
PIZI01000002v1	23035478	23047415
PIZI01000002v1	23062751	23070294
PIZI01000002v1	23107828	23111665
PIZI01000002v1	23133528	23138414
PIZI01000002v1	23151660	23166891
PIZI01000002v1	23173708	23177397
PIZI01000002v1	23187278	23191045
PIZI01000002v1	23193306	23208009
PIZI01000002v1	23218656	23225408
PIZI01000002v1	23228691	23230984
PIZI01000002v1	23244242	23305209
PIZI01000002v1	23339242	23346131
PIZI01000002v1	23367670	23375483
PIZI01000002v1	23454931	23468633
PIZI01000002v1	23496598	23499327
PIZI01000002v1	23506258	23509219
PIZI01000002v1	23518288	23534215
PIZI01000002v1	23537117	23552895
PIZI01000002v1	23585686	23594979
PIZI01000002v1	23601902	23606341
PIZI01000002v1	23610222	23614561
PIZI01000002v1	23639474	23649715
PIZI01000002v1	23657848	23672425
PIZI01000002v1	23674764	23677809
PIZI01000002v1	23683854	23705167
PIZI01000002v1	23707104	23710513
PIZI01000002v1	23721282	23734153
PIZI01000002v1	23737092	23739943
PIZI01000002v1	23750686	23778011
PIZI01000002v1	23780352	23796851
PIZI01000002v1	23803176	23807447
PIZI01000002v1	23810191	23819805
PIZI01000002v1	23822156	23918417
PIZI01000002v1	23930893	24082643
PIZI01000002v1	24087223	24117479
PIZI01000002v1	24121742	24159057
PIZI01000002v1	24163843	24167251
PIZI01000002v1	24175847	24198707
PIZI01000002v1	24201592	24215877
PIZI01000002v1	24222417	24245304
PIZI01000002v1	24251212	24280315
PIZI01000002v1	24285108	24328653
PIZI01000002v1	24331253	24368153
PIZI01000002v1	24376656	24392794
PIZI01000002v1	24423263	24426684
PIZI01000002v1	24437402	24440752
PIZI01000002v1	24444837	24447639
PIZI01000002v1	24450334	24472487
PIZI01000002v1	24475934	24500575
PIZI01000002v1	24503564	24536934
PIZI01000002v1	24538662	24552659
PIZI01000002v1	24558332	24568628
PIZI01000002v1	24581461	24625755
PIZI01000002v1	24637838	24648237
PIZI01000002v1	24650746	24658491
PIZI01000002v1	24661726	24664893
PIZI01000002v1	24676667	24683644
PIZI01000002v1	24691549	24695977
PIZI01000002v1	24714849	24719907
PIZI01000002v1	24726782	24734359
PIZI01000002v1	24736522	24750574
PIZI01000002v1	24756580	24772529
PIZI01000002v1	24777800	24781714
PIZI01000002v1	24789899	24791911
PIZI01000002v1	24804290	24814645
PIZI01000002v1	24825208	24861909
PIZI01000002v1	24863819	24866605
PIZI01000002v1	24875600	24878829
PIZI01000002v1	24898224	24907727
PIZI01000002v1	24918798	24924687
PIZI01000002v1	24928809	24935231
PIZI01000002v1	24947908	24956941
PIZI01000002v1	24976148	24996455
PIZI01000002v1	25007093	25011567
PIZI01000002v1	25031298	25033677
PIZI01000002v1	25052316	25055682
PIZI01000002v1	25068272	25071617
PIZI01000002v1	25093932	25103247
PIZI01000002v1	25112415	25158649
PIZI01000002v1	25163186	25183993
PIZI01000002v1	25191148	25213451
PIZI01000002v1	25241364	25245487
PIZI01000002v1	25249018	25251405
PIZI01000002v1	25270148	25274305
PIZI01000002v1	25297000	25300086
PIZI01000002v1	25304897	25314824
PIZI01000002v1	25324184	25328239
PIZI01000002v1	25339488	25342907
PIZI01000002v1	25347411	25356963
PIZI01000002v1	25370921	25374629
PIZI01000002v1	25389532	25400017
PIZI01000002v1	25414228	25416520
PIZI01000002v1	25439393	25450394
PIZI01000002v1	25488503	25502210
PIZI01000002v1	25523828	25557491
PIZI01000002v1	25561065	25570686
PIZI01000002v1	25574498	25588382
PIZI01000002v1	25601538	25626858
PIZI01000002v1	25635650	25643840
PIZI01000002v1	25694393	25727054
PIZI01000002v1	25743402	25757371
PIZI01000002v1	25763041	25769501
PIZI01000002v1	25776364	25786579
PIZI01000002v1	25799484	25855509
PIZI01000002v1	25857731	25873831
PIZI01000002v1	25879988	25887785
PIZI01000002v1	25897520	25907245
PIZI01000002v1	25912108	25919944
PIZI01000002v1	25927889	25943460
PIZI01000002v1	25955934	25965359
PIZI01000002v1	25992605	26007260
PIZI01000002v1	26036092	26038834
PIZI01000002v1	26048305	26058157
PIZI01000002v1	26087559	26197474
PIZI01000002v1	26200181	26207543
PIZI01000002v1	26255536	26352651
PIZI01000002v1	26356541	26368719
PIZI01000002v1	26372503	26379627
PIZI01000002v1	26391049	26395957
PIZI01000002v1	26402553	26407410
PIZI01000002v1	26414628	26427163
[truncated: 36,588 more rows]

## Sheet: Supp_Data_S6
SUPPLEMENTARY DATA S6: Muscle PMD coordinates (petMar3)
chr	start	end
PIZI01000001v1	17986	26494
PIZI01000001v1	32576	134881
PIZI01000001v1	140802	151710
PIZI01000001v1	165112	170141
PIZI01000001v1	177105	184531
PIZI01000001v1	207223	226772
PIZI01000001v1	232368	243789
PIZI01000001v1	248011	293604
PIZI01000001v1	296784	311357
PIZI01000001v1	317440	338550
PIZI01000001v1	347544	369724
PIZI01000001v1	372554	378537
PIZI01000001v1	382417	388741
PIZI01000001v1	398863	409945
PIZI01000001v1	413961	428067
PIZI01000001v1	434750	446445
PIZI01000001v1	452973	479363
PIZI01000001v1	489210	497124
PIZI01000001v1	504023	520951
PIZI01000001v1	529045	536224
PIZI01000001v1	543771	554033
PIZI01000001v1	559589	576361
PIZI01000001v1	600640	613497
PIZI01000001v1	625954	667003
PIZI01000001v1	669838	676882
PIZI01000001v1	680580	698207
PIZI01000001v1	707161	715041
PIZI01000001v1	719810	742239
PIZI01000001v1	750404	757028
PIZI01000001v1	768450	792535
PIZI01000001v1	794645	798621
PIZI01000001v1	808810	904105
PIZI01000001v1	913208	950775
PIZI01000001v1	953476	964928
PIZI01000001v1	968156	981637
PIZI01000001v1	984340	990913
PIZI01000001v1	997919	1000327
PIZI01000001v1	1002788	1022229
PIZI01000001v1	1025462	1029586
PIZI01000001v1	1038602	1046108
PIZI01000001v1	1052556	1085443
PIZI01000001v1	1115932	1119931
PIZI01000001v1	1143426	1152554
PIZI01000001v1	1157504	1162236
PIZI01000001v1	1191199	1195167
PIZI01000001v1	1230630	1235603
PIZI01000001v1	1243004	1268538
PIZI01000001v1	1280386	1297508
PIZI01000001v1	1300262	1314697
PIZI01000001v1	1317358	1337346
PIZI01000001v1	1355232	1366501
PIZI01000001v1	1389461	1394704
PIZI01000001v1	1420320	1422749
PIZI01000001v1	1487490	1491551
PIZI01000001v1	1503161	1508647
PIZI01000001v1	1532622	1566046
PIZI01000001v1	1578088	1603023
PIZI01000001v1	1608596	1623130
PIZI01000001v1	1627828	1631034
PIZI01000001v1	1635006	1645739
PIZI01000001v1	1652226	1690301
PIZI01000001v1	1693730	1697216
PIZI01000001v1	1700560	1702793
PIZI01000001v1	1707376	1724768
PIZI01000001v1	1732988	1736792
PIZI01000001v1	1756548	1765287
PIZI01000001v1	1770928	1774925
PIZI01000001v1	1781382	1796177
PIZI01000001v1	2011488	2039596
PIZI01000001v1	2052010	2083106
PIZI01000001v1	2084474	2132719
PIZI01000001v1	2137691	2172632
PIZI01000001v1	2186309	2199151
PIZI01000001v1	2202513	2207597
PIZI01000001v1	2217250	2226183
PIZI01000001v1	2239088	2244049
PIZI01000001v1	2259792	2264880
PIZI01000001v1	2283065	2286131
PIZI01000001v1	2295564	2298820
PIZI01000001v1	2304180	2307073
PIZI01000001v1	2389126	2391813
PIZI01000001v1	2421865	2428144
PIZI01000001v1	2469480	2477032
PIZI01000001v1	2479868	2484129
PIZI01000001v1	2488424	2492273
PIZI01000001v1	2494060	2506723
PIZI01000001v1	2514991	2523027
PIZI01000001v1	2528402	2569577
PIZI01000001v1	2571622	2579320
PIZI01000001v1	2582144	2641843
PIZI01000001v1	2645852	2672734
PIZI01000001v1	2677266	2696899
PIZI01000001v1	2701370	2711969
PIZI01000001v1	2724915	2743510
PIZI01000001v1	2752632	2767407
PIZI01000001v1	2778028	2781100
PIZI01000001v1	2783874	2796701
PIZI01000001v1	2801392	2805859
PIZI01000001v1	2810262	2815851
PIZI01000001v1	2831892	2870301
PIZI01000001v1	2873582	2898179
PIZI01000001v1	2902680	2913305
PIZI01000001v1	2919790	2944286
PIZI01000001v1	2948362	2952551
PIZI01000001v1	2959567	2962530
PIZI01000001v1	2972530	2979049
PIZI01000001v1	2983470	2990674
PIZI01000001v1	3005099	3045215
PIZI01000001v1	3051523	3055387
PIZI01000001v1	3067656	3082215
PIZI01000001v1	3088514	3110083
PIZI01000001v1	3119251	3140833
PIZI01000001v1	3145205	3164550
PIZI01000001v1	3170834	3176247
PIZI01000001v1	3185064	3202505
PIZI01000001v1	3214572	3218541
PIZI01000001v1	3243238	3250815
PIZI01000001v1	3257840	3259975
PIZI01000001v1	3270698	3273913
PIZI01000001v1	3300338	3310381
PIZI01000001v1	3371202	3377177
PIZI01000001v1	3391251	3394312
PIZI01000001v1	3406932	3409914
PIZI01000001v1	3428326	3440593
PIZI01000001v1	3458706	3466762
PIZI01000001v1	3527728	3531989
PIZI01000001v1	3534695	3538651
PIZI01000001v1	3542188	3546115
PIZI01000001v1	3547756	3740544
PIZI01000001v1	3759528	3768023
PIZI01000001v1	3882024	3889544
PIZI01000001v1	3894916	3944136
PIZI01000001v1	3952156	4112645
PIZI01000001v1	4115702	4138780
PIZI01000001v1	4142867	4294431
PIZI01000001v1	4303676	4313329
PIZI01000001v1	4322090	4342739
PIZI01000001v1	4351016	4353757
PIZI01000001v1	4361640	4370545
PIZI01000001v1	4398002	4409681
PIZI01000001v1	4424385	4428927
PIZI01000001v1	4513172	4516127
PIZI01000001v1	4523534	4557242
PIZI01000001v1	4619514	4624242
PIZI01000001v1	4643750	4653721
PIZI01000001v1	4666701	4694281
PIZI01000001v1	4697804	4702487
PIZI01000001v1	4762740	4769063
PIZI01000001v1	4878018	4883203
PIZI01000001v1	4927658	4932261
PIZI01000001v1	4972818	4975345
PIZI01000001v1	4984412	4995431
PIZI01000001v1	5000927	5008771
PIZI01000001v1	5013622	5017265
PIZI01000001v1	5031296	5035649
PIZI01000001v1	5104586	5109727
PIZI01000001v1	5129845	5136890
PIZI01000001v1	5139198	5156957
PIZI01000001v1	5170414	5174075
PIZI01000001v1	5185572	5192798
PIZI01000001v1	5198916	5210329
PIZI01000001v1	5220791	5222980
PIZI01000001v1	5226178	5231729
PIZI01000001v1	5292882	5320317
PIZI01000001v1	5322796	5338848
PIZI01000001v1	5345378	5396601
PIZI01000001v1	5410370	5436413
PIZI01000001v1	5439902	5450625
PIZI01000001v1	5457704	5466379
PIZI01000001v1	5467846	5476107
PIZI01000001v1	5503600	5513805
PIZI01000001v1	5562475	5581698
PIZI01000001v1	5588951	5617888
PIZI01000001v1	5625991	5637835
PIZI01000001v1	5639720	5643595
PIZI01000001v1	5650160	5656585
PIZI01000001v1	5665250	5675425
PIZI01000001v1	5693690	5722405
PIZI01000001v1	5729044	5778967
PIZI01000001v1	5785905	5798783
PIZI01000001v1	5802272	5851381
PIZI01000001v1	5861874	5882137
PIZI01000001v1	5923537	5933051
PIZI01000001v1	5935190	5937508
PIZI01000001v1	5944184	5957018
PIZI01000001v1	5969106	5980319
PIZI01000001v1	5994482	6020950
PIZI01000001v1	6050672	6063535
PIZI01000001v1	6067348	6074395
PIZI01000001v1	6083666	6086081
PIZI01000001v1	6101898	6118649
PIZI01000001v1	6125986	6128899
PIZI01000001v1	6140145	6144219
PIZI01000001v1	6151101	6154642
PIZI01000001v1	6176972	6179535
PIZI01000001v1	6184244	6187719
PIZI01000001v1	6199270	6221175
PIZI01000001v1	6225198	6243069
PIZI01000001v1	6255000	6263979
PIZI01000001v1	6268190	6280636
PIZI01000001v1	6289253	6310967
PIZI01000001v1	6315419	6321665
PIZI01000001v1	6329174	6344506
PIZI01000001v1	6347574	6387887
PIZI01000001v1	6400764	6404899
PIZI01000001v1	6413690	6431575
PIZI01000001v1	6434209	6453327
PIZI01000001v1	6471863	6491486
PIZI01000001v1	6546115	6559599
PIZI01000001v1	6571477	6577225
PIZI01000001v1	6605384	6617329
PIZI01000001v1	6621348	6627639
PIZI01000001v1	6633688	6652447
PIZI01000001v1	6677752	6681233
PIZI01000001v1	6693355	6698579
PIZI01000001v1	6713868	6719729
PIZI01000001v1	6727222	6760921
PIZI01000001v1	6774740	6778163
PIZI01000001v1	6794987	6798591
PIZI01000001v1	6811906	6827619
PIZI01000001v1	6832471	6841965
PIZI01000001v1	6866646	6876096
PIZI01000001v1	6957915	6965714
PIZI01000001v1	6974634	7029588
PIZI01000001v1	7039498	7047765
PIZI01000001v1	7071402	7078019
PIZI01000001v1	7112690	7116943
PIZI01000001v1	7121938	7124777
PIZI01000001v1	7161856	7181867
PIZI01000001v1	7184066	7196076
PIZI01000001v1	7208767	7216073
PIZI01000001v1	7223034	7230129
PIZI01000001v1	7294775	7301409
PIZI01000001v1	7303374	7314267
PIZI01000001v1	7582952	7586457
PIZI01000001v1	7594841	7620861
PIZI01000001v1	7622642	7654717
PIZI01000001v1	7657420	7711601
PIZI01000001v1	7719024	7773353
PIZI01000001v1	7775296	7791213
PIZI01000001v1	7793454	7859714
PIZI01000001v1	7862370	7889088
PIZI01000001v1	7894620	7901556
PIZI01000001v1	7907685	7925797
PIZI01000001v1	7931851	7934519
PIZI01000001v1	7942382	7946985
PIZI01000001v1	7973517	8016535
PIZI01000001v1	8022462	8028986
PIZI01000001v1	8071192	8083837
PIZI01000001v1	8104390	8109293
PIZI01000001v1	8111662	8116911
PIZI01000001v1	8120410	8124464
PIZI01000001v1	8126545	8130281
PIZI01000001v1	8147886	8172041
PIZI01000001v1	8272830	8281996
PIZI01000001v1	8284055	8319423
PIZI01000001v1	8332290	8342833
PIZI01000001v1	8348038	8353313
PIZI01000001v1	8361700	8376711
PIZI01000001v1	8400252	8404951
PIZI01000001v1	8417506	8433692
PIZI01000001v1	8501672	8526453
PIZI01000001v1	8532916	8537979
PIZI01000001v1	8547193	8553587
PIZI01000001v1	8567145	8578693
PIZI01000001v1	8590226	8606603
PIZI01000001v1	8615335	8622607
PIZI01000001v1	8626691	8630366
PIZI01000001v1	8648146	8721779
PIZI01000001v1	8728630	8750261
PIZI01000001v1	8751780	8757276
PIZI01000001v1	8760936	8788083
PIZI01000001v1	8796254	8799484
PIZI01000001v1	8805478	8818397
PIZI01000001v1	8820474	8823121
PIZI01000001v1	8825066	8831497
PIZI01000001v1	8836054	8853141
PIZI01000001v1	8869140	8881213
PIZI01000001v1	8891622	8900375
PIZI01000001v1	8902182	8915460
PIZI01000001v1	8918669	8939563
PIZI01000001v1	8944972	8954142
PIZI01000001v1	8961478	8977341
PIZI01000001v1	9013988	9016579
PIZI01000001v1	9019200	9022129
PIZI01000001v1	9024663	9029553
PIZI01000001v1	9032508	9045638
PIZI01000001v1	9048146	9079371
PIZI01000001v1	9136805	9140645
PIZI01000001v1	9172758	9177185
PIZI01000001v1	9215444	9227799
PIZI01000001v1	9233356	9246510
PIZI01000001v1	9253540	9285063
PIZI01000001v1	9296090	9301118
PIZI01000001v1	9305729	9339569
PIZI01000001v1	9381346	9401669
PIZI01000001v1	9602884	9605197
PIZI01000001v1	9616582	9623321
PIZI01000001v1	9627170	9680561
PIZI01000001v1	9717102	9719888
PIZI01000001v1	9726092	9801121
PIZI01000001v1	9808694	9824359
PIZI01000001v1	9833970	9847195
PIZI01000001v1	9882776	9886089
PIZI01000001v1	9903093	9905907
PIZI01000001v1	9909090	9910811
PIZI01000001v1	9926076	9929410
PIZI01000001v1	9961287	9969905
PIZI01000001v1	9988324	9991624
PIZI01000001v1	9998532	10004875
PIZI01000001v1	10113639	10116469
PIZI01000001v1	10119941	10145860
PIZI01000001v1	10148152	10164695
PIZI01000001v1	10173522	10188039
PIZI01000001v1	10207766	10210966
PIZI01000001v1	10212863	10223203
PIZI01000001v1	10234062	10247332
PIZI01000001v1	10287948	10289893
PIZI01000001v1	10310032	10318706
PIZI01000001v1	10321366	10323673
PIZI01000001v1	10329702	10337446
PIZI01000001v1	10340169	10346461
PIZI01000001v1	10350092	10352484
PIZI01000001v1	10358969	10361431
PIZI01000001v1	10368794	10371705
PIZI01000001v1	10408449	10435876
PIZI01000001v1	10452340	10456828
PIZI01000001v1	10463159	10465443
PIZI01000001v1	10481024	10488161
PIZI01000001v1	10494728	10500654
PIZI01000001v1	10502169	10504797
PIZI01000001v1	10511808	10513104
PIZI01000001v1	10538421	10540815
PIZI01000001v1	10545200	10563933
PIZI01000001v1	10575002	10584381
PIZI01000001v1	10594508	10598863
PIZI01000001v1	10606825	10653695
PIZI01000001v1	10655098	10702327
PIZI01000001v1	10703912	10715923
PIZI01000001v1	10720338	10727433
PIZI01000001v1	10729882	10751979
PIZI01000001v1	10861420	10863935
PIZI01000001v1	10887978	10889415
PIZI01000001v1	10986602	10990852
PIZI01000001v1	11117319	11129897
PIZI01000001v1	11140840	11180320
PIZI01000001v1	11268858	11270885
PIZI01000001v1	11281973	11284839
PIZI01000001v1	11297280	11303295
PIZI01000001v1	11408779	11420605
PIZI01000001v1	11436629	11449938
PIZI01000001v1	11612796	11622685
PIZI01000001v1	11627118	11631141
PIZI01000001v1	11709256	11713655
PIZI01000001v1	11725879	11754522
PIZI01000001v1	11762026	11798627
PIZI01000001v1	11809205	11826551
PIZI01000001v1	11829636	11840725
PIZI01000001v1	11848030	11852534
PIZI01000001v1	11883260	11885705
PIZI01000001v1	11892882	11942477
PIZI01000001v1	11965246	11968217
PIZI01000001v1	11972020	12007058
PIZI01000001v1	12018044	12023581
PIZI01000001v1	12040492	12061093
PIZI01000001v1	12063493	12121881
PIZI01000001v1	12127178	12133900
PIZI01000001v1	12139658	12149632
PIZI01000001v1	12151370	12156868
PIZI01000001v1	12159575	12178453
PIZI01000001v1	12180409	12198303
PIZI01000001v1	12209110	12230007
PIZI01000001v1	12244945	12248293
PIZI01000001v1	12361812	12375693
PIZI01000001v1	12379740	12388432
PIZI01000001v1	12393361	12397963
PIZI01000001v1	12405664	12426951
PIZI01000001v1	12429020	12445763
PIZI01000001v1	12468457	12517757
PIZI01000001v1	12526484	12529239
PIZI01000001v1	12530808	12534884
PIZI01000001v1	12540490	12545728
PIZI01000001v1	12548736	12559411
PIZI01000001v1	12563446	12567951
PIZI01000001v1	12571411	12595067
PIZI01000001v1	12617427	12625449
PIZI01000001v1	12635598	12637587
PIZI01000001v1	12649062	12653781
PIZI01000001v1	12655910	12667329
PIZI01000001v1	12677218	12702725
PIZI01000001v1	12714710	12726053
PIZI01000001v1	12728660	12736679
PIZI01000001v1	12770702	12774839
PIZI01000001v1	12797440	12842216
PIZI01000001v1	12844852	12850312
PIZI01000001v1	12852454	12865643
PIZI01000001v1	12881940	12943230
PIZI01000001v1	12970053	12976771
PIZI01000001v1	12982028	12989787
PIZI01000001v1	12991396	12997193
PIZI01000001v1	13005137	13011497
PIZI01000001v1	13013434	13019719
PIZI01000001v1	13023314	13029038
PIZI01000001v1	13031112	13035547
PIZI01000001v1	13037588	13061971
PIZI01000001v1	13076206	13088935
PIZI01000001v1	13093666	13101751
PIZI01000001v1	13110918	13133195
PIZI01000001v1	13137646	13143583
PIZI01000001v1	13153180	13155835
PIZI01000001v1	13160196	13168575
PIZI01000001v1	13172828	13197437
PIZI01000001v1	13200348	13212459
PIZI01000001v1	13216345	13220577
PIZI01000001v1	13235882	13237367
PIZI01000001v1	13286778	13300767
PIZI01000001v1	13311636	13314659
PIZI01000001v1	13319620	13340539
PIZI01000001v1	13342970	13349794
PIZI01000001v1	13352786	13384818
PIZI01000001v1	13386464	13388697
PIZI01000001v1	13391257	13395539
PIZI01000001v1	13399988	13441623
PIZI01000001v1	13446634	13473678
PIZI01000001v1	13522112	13573612
PIZI01000001v1	13576403	13595546
PIZI01000001v1	13598314	13610085
PIZI01000001v1	13615742	13620997
PIZI01000001v1	13626368	13662707
PIZI01000001v1	13666666	13729811
PIZI01000001v1	13743303	13757225
PIZI01000001v1	13760470	13777307
PIZI01000001v1	13782105	13784130
PIZI01000001v1	13854930	13857803
PIZI01000001v1	13862456	13866795
PIZI01000001v1	13891600	13898585
PIZI01000001v1	13906568	13930453
PIZI01000001v1	13940392	13945613
PIZI01000001v1	13994936	14003767
PIZI01000001v1	14017946	14045519
PIZI01000001v1	14051731	14056543
PIZI01000001v1	14069362	14074089
PIZI01000001v1	14076956	14079927
PIZI01000001v1	14092904	14103594
PIZI01000001v1	14105222	14221327
PIZI01000001v1	14224430	14262720
PIZI01000001v1	14283751	14314249
PIZI01000001v1	14317338	14328723
PIZI01000001v1	14331479	14337948
PIZI01000001v1	14340634	14343405
PIZI01000001v1	14367123	14370952
PIZI01000001v1	14372926	14376653
PIZI01000001v1	14385543	14389825
PIZI01000001v1	14396368	14420963
PIZI01000001v1	14423678	14425435
PIZI01000001v1	14427962	14432363
PIZI01000001v1	14452112	14460807
PIZI01000001v1	14465254	14486499
PIZI01000001v1	14540176	14542060
PIZI01000001v1	14562820	14569982
PIZI01000001v1	14574462	14582291
PIZI01000001v1	14611807	14614463
PIZI01000001v1	14631422	14638283
PIZI01000001v1	14642130	14649505
PIZI01000001v1	14655183	14659115
PIZI01000001v1	14664914	14675321
PIZI01000001v1	14682187	14685783
PIZI01000001v1	14689402	14694590
PIZI01000001v1	14710036	14727443
PIZI01000001v1	14741146	14745185
PIZI01000001v1	14754271	14756787
PIZI01000001v1	14766562	14779693
PIZI01000001v1	14783061	14792661
PIZI01000001v1	14803611	14806889
PIZI01000001v1	14809808	14827857
PIZI01000001v1	14831805	14841331
PIZI01000001v1	14844558	14847825
PIZI01000001v1	14850009	14865828
PIZI01000001v1	14870613	14873841
PIZI01000001v1	14882750	14896655
PIZI01000001v1	14903045	14907733
PIZI01000001v1	14918192	14924486
PIZI01000001v1	14927690	14937761
PIZI01000001v1	14945086	14951132
PIZI01000001v1	14953558	15024685
PIZI01000001v1	15027540	15032190
PIZI01000001v1	15034498	15052833
PIZI01000001v1	15054886	15057746
PIZI01000001v1	15059473	15068796
PIZI01000001v1	15071402	15109705
PIZI01000001v1	15126218	15127516
PIZI01000001v1	15130376	15133265
PIZI01000001v1	15138416	15153827
PIZI01000001v1	15156942	15177147
PIZI01000001v1	15179001	15198813
PIZI01000001v1	15204785	15223699
PIZI01000001v1	15233154	15236011
PIZI01000001v1	15238790	15241375
PIZI01000001v1	15250056	15265157
PIZI01000001v1	15276822	15285747
PIZI01000001v1	15303364	15311982
PIZI01000001v1	15316881	15336563
PIZI01000001v1	15342042	15345259
PIZI01000001v1	15346991	15355287
PIZI01000001v1	15357797	15363347
PIZI01000001v1	15365823	15372093
PIZI01000001v1	15377124	15380213
PIZI01000001v1	15394103	15402393
PIZI01000001v1	15967791	15973011
PIZI01000001v1	16018908	16051886
PIZI01000001v1	16068070	16070619
PIZI01000001v1	16076458	16088275
PIZI01000001v1	16095266	16100597
PIZI01000001v1	16103381	16105656
PIZI01000001v1	16116439	16417669
PIZI01000001v1	16472463	16474957
PIZI01000001v1	16531956	16536312
PIZI01000001v1	16539439	16541429
PIZI01000001v1	16557950	16561381
PIZI01000001v1	16586754	16592943
PIZI01000001v1	16625608	16629327
PIZI01000001v1	16635391	16641830
PIZI01000001v1	16643224	16644804
PIZI01000001v1	16646262	16648962
PIZI01000001v1	16652291	16660979
PIZI01000001v1	16663656	16678683
PIZI01000001v1	16685178	16690075
PIZI01000001v1	16696468	16707487
PIZI01000001v1	16712480	16728197
PIZI01000001v1	16732204	16738689
PIZI01000001v1	17361686	17367951
PIZI01000001v1	17374828	17398583
PIZI01000001v1	17404835	17409485
PIZI01000001v1	17415224	17419224
PIZI01000001v1	17644224	17666758
PIZI01000001v1	17678282	17681806
PIZI01000001v1	17705992	17712962
PIZI01000001v1	17731529	17749855
PIZI01000001v1	17769768	17776935
PIZI01000001v1	17783671	17795389
PIZI01000001v1	17812768	17815521
PIZI01000001v1	17828070	17831947
PIZI01000001v1	17846957	17849603
PIZI01000001v1	17861150	17874033
PIZI01000001v1	17894431	17900538
PIZI01000001v1	17906309	17913595
PIZI01000001v1	17917340	17922174
PIZI01000001v1	17923877	17959911
PIZI01000001v1	17963254	17973241
PIZI01000001v1	17985306	17989530
PIZI01000001v1	17996518	17998887
PIZI01000001v1	18004254	18013815
PIZI01000001v1	18020192	18037487
PIZI01000001v1	18048364	18178045
PIZI01000001v1	18186068	18298135
PIZI01000001v1	18299768	18362359
PIZI01000001v1	18388448	18412842
PIZI01000001v1	18417084	18470843
PIZI01000001v1	18475322	18513596
PIZI01000001v1	18524082	18536089
PIZI01000001v1	18538878	18555903
PIZI01000001v1	18559006	18562920
PIZI01000001v1	18568125	18589234
PIZI01000001v1	18596246	18609361
PIZI01000001v1	18615530	18668018
PIZI01000001v1	18670456	18687279
PIZI01000001v1	18694292	18697278
PIZI01000001v1	18715799	18731739
PIZI01000001v1	19045660	19050155
PIZI01000001v1	19146677	19178077
PIZI01000001v1	19182796	19199827
PIZI01000001v1	19206764	19211307
PIZI01000001v1	19215766	19291502
PIZI01000001v1	19298991	19353400
PIZI01000001v1	19359492	19366820
PIZI01000001v1	19369256	19372988
PIZI01000001v1	19419452	19429856
PIZI01000001v1	19436110	19443906
PIZI01000001v1	19449315	19457923
PIZI01000001v1	19463398	19466697
PIZI01000001v1	19470118	19488977
PIZI01000001v1	19496476	19515413
PIZI01000001v1	19529140	19543687
PIZI01000001v1	19551428	19560107
PIZI01000001v1	19573194	19595876
PIZI01000001v1	19616598	19626023
PIZI01000001v1	19638198	19671077
PIZI01000001v1	19678452	19718857
PIZI01000001v1	19731204	19795044
PIZI01000001v1	19853160	19879228
PIZI01000001v1	19929780	19933895
PIZI01000001v1	19979952	19992723
PIZI01000001v1	19999822	20010025
PIZI01000001v1	20032590	20037835
PIZI01000001v1	20050066	20055759
PIZI01000001v1	20058350	20060879
PIZI01000001v1	20088256	20130609
PIZI01000001v1	20135022	20159050
PIZI01000001v1	20166167	20183751
PIZI01000001v1	20188721	20198459
PIZI01000001v1	20207626	20218161
PIZI01000001v1	20228198	20260993
PIZI01000001v1	20265200	20275521
PIZI01000001v1	20280200	20288234
PIZI01000001v1	20294286	20318117
PIZI01000001v1	20319978	20324030
PIZI01000001v1	20328136	20334824
PIZI01000001v1	20345301	20350615
PIZI01000001v1	20358582	20364655
PIZI01000001v1	20379327	20383379
PIZI01000001v1	20391370	20401161
PIZI01000001v1	20415628	20417163
PIZI01000001v1	20423080	20430412
PIZI01000001v1	20476092	20482420
PIZI01000001v1	20487056	20490431
PIZI01000001v1	20550830	20573530
PIZI01000001v1	20802702	20811219
PIZI01000001v1	20812644	20815268
PIZI01000001v1	20820474	20828849
PIZI01000001v1	20833072	20838411
PIZI01000001v1	20852672	20888147
PIZI01000001v1	20902780	20915354
PIZI01000001v1	20918178	20921199
PIZI01000001v1	20939208	20958763
PIZI01000001v1	20963142	20998889
PIZI01000001v1	21003436	21051469
PIZI01000001v1	21057201	21061000
PIZI01000001v1	21063483	21068019
PIZI01000001v1	21073568	21076941
PIZI01000001v1	21081957	21095751
PIZI01000001v1	21103990	21114801
PIZI01000001v1	21123696	21126594
PIZI01000001v1	21128578	21133319
PIZI01000001v1	21135942	21143200
PIZI01000001v1	21147246	21152015
PIZI01000001v1	21155794	21166733
PIZI01000001v1	21169164	21179870
PIZI01000001v1	21206672	21209125
PIZI01000001v1	21229125	21231475
PIZI01000001v1	21248088	21251742
PIZI01000001v1	21259292	21267817
PIZI01000001v1	21273190	21316275
PIZI01000001v1	21347950	21352747
PIZI01000001v1	21363610	21372981
PIZI01000001v1	21390239	21396821
PIZI01000001v1	21405212	21423031
PIZI01000001v1	21430921	21436889
PIZI01000001v1	21445026	21451665
PIZI01000001v1	21472049	21484037
PIZI01000001v1	21487744	21534073
PIZI01000001v1	21548772	21553495
PIZI01000001v1	21555434	21572359
PIZI01000001v1	21583600	21655881
PIZI01000001v1	21662868	21695894
PIZI01000001v1	21703392	21719540
PIZI01000001v1	21722697	21730297
PIZI01000001v1	21733778	21735451
PIZI01000001v1	21739768	21757363
PIZI01000001v1	21766714	21811596
PIZI01000001v1	21830952	21837395
PIZI01000001v1	21857512	21867335
PIZI01000001v1	21892225	21967619
PIZI01000001v1	21999618	22003881
PIZI01000001v1	22011387	22025490
PIZI01000001v1	22028827	22070284
PIZI01000001v1	22115458	22136125
PIZI01000001v1	22138266	22147383
PIZI01000001v1	22172210	22219968
PIZI01000001v1	22239085	22269527
PIZI01000001v1	22273916	22299999
PIZI01000001v1	22306702	22313750
PIZI01000001v1	22319740	22323245
PIZI01000001v1	22335701	22339979
PIZI01000001v1	22353282	22367311
PIZI01000001v1	22376464	22389706
PIZI01000001v1	22415214	22440830
PIZI01000001v1	22446494	22453745
PIZI01000001v1	22486798	22498521
PIZI01000001v1	22501236	22509592
PIZI01000001v1	22521274	22536856
PIZI01000001v1	22542258	22548401
PIZI01000001v1	22566523	22570756
PIZI01000001v1	22579486	22586589
PIZI01000001v1	22596720	22602521
PIZI01000001v1	22608194	22671061
PIZI01000001v1	22676978	22691677
PIZI01000001v1	22701290	22710237
PIZI01000001v1	22712717	22747661
PIZI01000001v1	22753628	22759117
PIZI01000001v1	22763533	22804840
PIZI01000001v1	22809525	22819160
PIZI01000001v1	22826276	22830529
PIZI01000001v1	22839087	22851777
PIZI01000001v1	22858113	22866229
PIZI01000001v1	22870809	22881729
PIZI01000001v1	22886224	22918817
PIZI01000001v1	22923670	22944626
PIZI01000001v1	22948330	22964857
PIZI01000001v1	22974010	23006325
PIZI01000001v1	23011548	23020985
PIZI01000001v1	23025298	23097818
PIZI01000001v1	23121280	23123089
PIZI01000001v1	23127556	23130979
PIZI01000001v1	23134551	23142179
PIZI01000001v1	23154520	23160591
PIZI01000001v1	23164194	23174596
PIZI01000001v1	23182030	23189101
PIZI01000001v1	23192514	23214552
PIZI01000001v1	23271021	23279333
PIZI01000001v1	23287347	23293213
PIZI01000001v1	23303496	23308073
PIZI01000001v1	23312390	23318505
PIZI01000001v1	23329379	23330795
PIZI01000001v1	23336437	23342888
PIZI01000001v1	23351846	23357593
PIZI01000001v1	23389552	23417070
PIZI01000001v1	23457393	23482437
PIZI01000001v1	23485052	23501185
PIZI01000001v1	23509620	23597177
PIZI01000001v1	23606988	23612577
PIZI01000001v1	23614263	23640915
PIZI01000001v1	23670546	23725385
PIZI01000001v1	23728132	23730261
PIZI01000001v1	23738618	23748997
PIZI01000001v1	23760110	23764233
PIZI01000001v1	23783828	23789337
PIZI01000001v1	23799582	23806369
PIZI01000001v1	23812840	23821921
PIZI01000001v1	23834062	23844817
PIZI01000001v1	23855596	23867401
PIZI01000001v1	23872458	23900859
PIZI01000001v1	23923037	23931141
PIZI01000001v1	23946890	23991217
PIZI01000001v1	24000138	24008455
PIZI01000001v1	24049248	24065289
PIZI01000001v1	24068922	24099605
PIZI01000001v1	24109248	24114107
PIZI01000001v1	24135222	24139198
PIZI01000001v1	24181886	24189478
PIZI01000001v1	24201668	24212718
PIZI01000001v1	24214564	24231513
PIZI01000001v1	24233712	24237413
PIZI01000001v1	24256734	24259405
PIZI01000001v1	24302659	24316099
PIZI01000001v1	24320751	24325465
PIZI01000001v1	24326741	24329747
PIZI01000001v1	24335320	24346862
PIZI01000001v1	24349382	24363391
PIZI01000001v1	24367319	24389613
PIZI01000001v1	24393259	24426073
PIZI01000001v1	24430482	24433485
PIZI01000001v1	24438928	24442639
PIZI01000001v1	24456640	24468465
PIZI01000001v1	24470682	24482469
PIZI01000001v1	24490413	24516638
PIZI01000001v1	24523589	24530500
PIZI01000001v1	24538185	24543610
PIZI01000001v1	24563298	24567077
PIZI01000001v1	24575150	24581171
PIZI01000001v1	24588154	24592689
PIZI01000001v1	24624532	24678319
PIZI01000001v1	24683624	24684501
PIZI01000001v1	24686606	24694313
PIZI01000001v1	24696980	24700666
PIZI01000001v1	24703465	24723901
PIZI01000001v1	24740660	24747243
PIZI01000001v1	24754729	24757977
PIZI01000001v1	24772642	24775407
PIZI01000001v1	24815140	24822687
PIZI01000001v1	24828458	24858557
PIZI01000001v1	24865497	24876445
PIZI01000001v1	24901604	24906100
PIZI01000001v1	24996689	24998409
PIZI01000001v1	25001241	25006104
PIZI01000001v1	25015436	25019351
PIZI01000001v1	25024886	25032063
PIZI01000001v1	25049548	25053129
PIZI01000001v1	25082006	25084691
PIZI01000001v1	25154364	25161289
PIZI01000001v1	25167406	25169577
PIZI01000001v1	25176930	25178352
PIZI01000001v1	25181707	25186489
PIZI01000001v1	25189107	25190281
PIZI01000001v1	25199561	25205001
PIZI01000001v1	25278796	25282129
PIZI01000001v1	25323658	25330905
PIZI01000001v1	25405497	25415437
PIZI01000001v1	25425526	25436397
PIZI01000001v1	25443593	25449185
PIZI01000001v1	25451682	25463851
PIZI01000001v1	25466424	25478317
PIZI01000001v1	25488073	25492835
PIZI01000001v1	25501800	25504419
PIZI01000001v1	25514676	25542943
PIZI01000001v1	25549384	25560879
PIZI01000001v1	25568436	25580464
PIZI01000001v1	25603562	25611551
PIZI01000001v1	25619060	25651922
PIZI01000001v1	25655133	25668335
PIZI01000001v1	25673614	25676721
PIZI01000001v1	25698254	25726457
PIZI01000001v1	25732160	25735275
PIZI01000001v1	25741205	25779675
PIZI01000001v1	25790949	25796557
PIZI01000001v1	25798327	25813587
PIZI01000001v1	25832235	25849524
PIZI01000001v1	25880227	25887453
PIZI01000001v1	25916768	25931637
PIZI01000001v1	25933742	25943257
PIZI01000001v1	25949790	25956092
PIZI01000001v1	25973450	25983315
PIZI01000001v1	25986340	25992621
PIZI01000001v1	25996462	26003417
PIZI01000001v1	26018424	26021622
PIZI01000001v1	26024472	26038976
PIZI01000001v1	26056160	26076645
PIZI01000001v1	26098504	26102709
PIZI01000001v1	26156177	26158789
PIZI01000001v1	26197622	26214401
PIZI01000001v1	26220872	26225081
PIZI01000001v1	26227419	26267423
PIZI01000001v1	26270902	26276573
PIZI01000001v1	26279001	26284055
PIZI01000001v1	26287372	26341471
PIZI01000001v1	26352272	26359279
PIZI01000001v1	26369132	26387608
PIZI01000001v1	26396802	26405133
PIZI01000001v1	26407500	26415945
PIZI01000001v1	26417788	26445652
PIZI01000001v1	26463310	26467069
PIZI01000001v1	26472520	26527913
PIZI01000001v1	26531744	26546199
PIZI01000001v1	26548918	26564263
PIZI01000001v1	26570315	26574489
PIZI01000001v1	26576655	26603915
PIZI01000001v1	26605202	26691159
PIZI01000001v1	26693620	26777007
PIZI01000001v1	26794118	26813933
PIZI01000001v1	26817238	26874873
PIZI01000001v1	26878240	26881602
PIZI01000001v1	26888468	26906407
PIZI01000001v1	26907942	26935987
PIZI01000001v1	26946140	26948961
PIZI01000001v1	26983733	27002108
PIZI01000001v1	27059100	27066875
PIZI01000001v1	27085726	27094686
PIZI01000001v1	27110616	27123349
PIZI01000001v1	27236601	27240311
PIZI01000001v1	27277014	27281720
PIZI01000002v1	4003	18325
PIZI01000002v1	24940	46779
PIZI01000002v1	50108	57355
PIZI01000002v1	61164	77861
PIZI01000002v1	86605	102562
PIZI01000002v1	119974	134415
PIZI01000002v1	143354	169705
PIZI01000002v1	174324	187457
PIZI01000002v1	191481	195401
PIZI01000002v1	371680	374775
PIZI01000002v1	395142	399482
PIZI01000002v1	401904	417211
PIZI01000002v1	419786	424043
PIZI01000002v1	431011	435163
PIZI01000002v1	454739	462405
PIZI01000002v1	467677	473685
PIZI01000002v1	476115	495035
PIZI01000002v1	502280	509567
PIZI01000002v1	683256	690587
PIZI01000002v1	691836	700357
PIZI01000002v1	702579	905181
PIZI01000002v1	938154	942095
PIZI01000002v1	953582	956206
PIZI01000002v1	1014094	1027450
PIZI01000002v1	1031600	1033863
PIZI01000002v1	1042994	1105929
PIZI01000002v1	1117762	1123339
PIZI01000002v1	1135770	1139414
PIZI01000002v1	1149154	1172585
PIZI01000002v1	1190438	1193105
PIZI01000002v1	1203467	1212612
PIZI01000002v1	1225494	1251306
PIZI01000002v1	1297804	1301731
PIZI01000002v1	1315792	1325031
PIZI01000002v1	1331946	1364906
PIZI01000002v1	1369148	1388962
PIZI01000002v1	1401440	1405309
PIZI01000002v1	1408802	1413191
PIZI01000002v1	1450202	1452709
PIZI01000002v1	1459804	1462615
PIZI01000002v1	1465776	1468169
PIZI01000002v1	1519608	1526733
PIZI01000002v1	1550487	1553197
PIZI01000002v1	1556453	1576608
PIZI01000002v1	1584576	1588927
PIZI01000002v1	1619288	1624836
PIZI01000002v1	1652588	1666115
PIZI01000002v1	1668056	1681815
PIZI01000002v1	1683556	1685181
PIZI01000002v1	1693928	1697687
PIZI01000002v1	1721488	1722679
PIZI01000002v1	1734322	1758939
PIZI01000002v1	1765516	1775960
PIZI01000002v1	1778140	1780987
PIZI01000002v1	1784604	1787565
PIZI01000002v1	1793190	1815377
PIZI01000002v1	1833974	1840989
PIZI01000002v1	1847420	1861907
PIZI01000002v1	1882354	1893259
PIZI01000002v1	1899710	1942451
PIZI01000002v1	1948958	1970850
PIZI01000002v1	1976332	1990759
PIZI01000002v1	2004967	2012395
PIZI01000002v1	2035504	2037324
PIZI01000002v1	2044142	2048173
PIZI01000002v1	2072496	2097331
PIZI01000002v1	2139547	2141413
PIZI01000002v1	2158890	2160821
PIZI01000002v1	2165086	2171578
PIZI01000002v1	2190954	2193497
PIZI01000002v1	2206018	2210932
PIZI01000002v1	2324042	2328248
PIZI01000002v1	2333774	2392837
PIZI01000002v1	2395088	2397812
PIZI01000002v1	2401025	2411507
PIZI01000002v1	2421834	2425837
PIZI01000002v1	2434084	2438363
PIZI01000002v1	2445281	2450190
PIZI01000002v1	2456175	2459887
PIZI01000002v1	2462164	2497117
PIZI01000002v1	2557700	2583173
PIZI01000002v1	2641836	2645260
PIZI01000002v1	2722572	2728585
PIZI01000002v1	2733976	2752796
PIZI01000002v1	2791052	2805417
PIZI01000002v1	2807366	2835203
PIZI01000002v1	2839244	2887603
PIZI01000002v1	2895492	2965103
PIZI01000002v1	2970801	2974942
PIZI01000002v1	3004992	3012371
PIZI01000002v1	3103476	3118989
PIZI01000002v1	3140900	3144407
PIZI01000002v1	3158516	3161989
PIZI01000002v1	3167955	3182305
PIZI01000002v1	3185060	3187220
PIZI01000002v1	3189443	3196262
PIZI01000002v1	3201260	3232708
PIZI01000002v1	3233969	3281895
PIZI01000002v1	3284173	3348132
PIZI01000002v1	3365622	3409397
PIZI01000002v1	3411886	3432087
PIZI01000002v1	3589522	3601857
PIZI01000002v1	3610217	3616102
PIZI01000002v1	3722213	3738343
PIZI01000002v1	3748780	3752432
PIZI01000002v1	3754581	3756775
PIZI01000002v1	3764299	3766444
PIZI01000002v1	3773964	3779913
PIZI01000002v1	3783340	3785965
PIZI01000002v1	3806862	3810689
PIZI01000002v1	3813703	3827337
PIZI01000002v1	3831058	3833059
PIZI01000002v1	3835233	3838627
PIZI01000002v1	3872952	3880021
PIZI01000002v1	3906639	3909441
PIZI01000002v1	3923934	3925724
PIZI01000002v1	3941706	3942587
PIZI01000002v1	3995649	4006805
PIZI01000002v1	4010116	4012787
PIZI01000002v1	4062646	4066533
PIZI01000002v1	4319079	4324723
PIZI01000002v1	4327686	4336783
PIZI01000002v1	4340062	4342545
PIZI01000002v1	4347192	4359061
PIZI01000002v1	4361976	4367423
PIZI01000002v1	4374674	4380121
PIZI01000002v1	4390088	4395725
PIZI01000002v1	4400808	4405259
PIZI01000002v1	4407800	4413335
PIZI01000002v1	4421619	4458360
PIZI01000002v1	4469084	4478696
PIZI01000002v1	4515868	4526815
PIZI01000002v1	4528434	4554658
PIZI01000002v1	4563311	4613924
PIZI01000002v1	4622922	4678453
PIZI01000002v1	4690780	4693265
PIZI01000002v1	4699963	4704624
PIZI01000002v1	4792826	4802183
PIZI01000002v1	4818754	4819799
PIZI01000002v1	4831542	4864817
PIZI01000002v1	4883874	4891941
PIZI01000002v1	4901500	4911304
PIZI01000002v1	4923163	4928807
PIZI01000002v1	4963979	5017921
PIZI01000002v1	5019912	5051966
PIZI01000002v1	5056958	5073812
PIZI01000002v1	5083332	5099586
PIZI01000002v1	5104496	5106617
PIZI01000002v1	5110016	5114775
PIZI01000002v1	5119274	5122989
PIZI01000002v1	5149062	5157429
PIZI01000002v1	5169502	5172663
PIZI01000002v1	5180262	5200845
PIZI01000002v1	5206889	5217554
PIZI01000002v1	5224528	5236533
PIZI01000002v1	5260019	5271238
PIZI01000002v1	5272042	5277979
PIZI01000002v1	5290814	5300224
PIZI01000002v1	5303948	5306597
PIZI01000002v1	5321636	5355161
PIZI01000002v1	5359916	5363675
PIZI01000002v1	5394494	5397703
PIZI01000002v1	5453504	5460755
PIZI01000002v1	5466189	5469655
PIZI01000002v1	5472964	5475159
PIZI01000002v1	5478210	5484854
PIZI01000002v1	5488980	5496699
PIZI01000002v1	5556009	5559733
PIZI01000002v1	5588118	5593179
PIZI01000002v1	5763698	5766018
PIZI01000002v1	5847647	5850691
PIZI01000002v1	5860108	5866263
PIZI01000002v1	5888957	5891251
PIZI01000002v1	5942120	5948949
PIZI01000002v1	5959346	5962313
PIZI01000002v1	5967384	5972405
PIZI01000002v1	5981260	6001367
PIZI01000002v1	6003327	6013850
PIZI01000002v1	6016626	6020721
PIZI01000002v1	6024556	6044667
PIZI01000002v1	6058583	6072452
PIZI01000002v1	6073520	6080445
PIZI01000002v1	6085358	6095033
PIZI01000002v1	6099262	6108318
PIZI01000002v1	6111224	6116217
PIZI01000002v1	6124275	6155007
PIZI01000002v1	6166200	6203057
PIZI01000002v1	6207247	6216144
PIZI01000002v1	6226597	6249259
PIZI01000002v1	6264086	6266550
PIZI01000002v1	6269357	6274239
PIZI01000002v1	6284627	6288930
PIZI01000002v1	6302395	6306349
PIZI01000002v1	6317038	6417239
PIZI01000002v1	6433858	7022833
PIZI01000002v1	7046098	7049886
PIZI01000002v1	7059710	7063685
PIZI01000002v1	7106942	7112663
PIZI01000002v1	7142638	7158909
PIZI01000002v1	7188672	7191335
PIZI01000002v1	7285872	7288703
PIZI01000002v1	7297277	7309905
PIZI01000002v1	7312164	7408513
PIZI01000002v1	7433108	7435152
PIZI01000002v1	7475994	7480143
PIZI01000002v1	7489933	7594415
PIZI01000002v1	7599658	7618077
PIZI01000002v1	7639511	7647216
PIZI01000002v1	7831879	7835554
PIZI01000002v1	7875412	7878947
PIZI01000002v1	7889494	7896004
PIZI01000002v1	7904090	7906669
PIZI01000002v1	7911330	7934848
PIZI01000002v1	7940520	7943926
PIZI01000002v1	7954322	7959909
PIZI01000002v1	7982509	8086197
PIZI01000002v1	8089743	8139903
PIZI01000002v1	8142530	8153449
PIZI01000002v1	8157413	8164935
PIZI01000002v1	8172432	8175461
PIZI01000002v1	8184356	8270195
PIZI01000002v1	8271728	8296031
PIZI01000002v1	8300132	8307899
PIZI01000002v1	8311130	8314145
PIZI01000002v1	8319572	8391078
PIZI01000002v1	8394574	8403323
PIZI01000002v1	8408554	8421813
PIZI01000002v1	8439745	8441667
PIZI01000002v1	8446982	8487342
PIZI01000002v1	8489915	8501811
PIZI01000002v1	8510124	8539504
PIZI01000002v1	8566182	8570785
PIZI01000002v1	8578076	8600021
PIZI01000002v1	8603749	8618584
PIZI01000002v1	8625954	8631442
PIZI01000002v1	8634374	8643033
PIZI01000002v1	8650460	8658265
PIZI01000002v1	8663480	8673445
PIZI01000002v1	8681758	8684640
PIZI01000002v1	8718858	8737276
PIZI01000002v1	8739764	8771291
PIZI01000002v1	8775470	8782289
PIZI01000002v1	8786333	8819605
PIZI01000002v1	8844341	8847016
PIZI01000002v1	8860424	8864726
PIZI01000002v1	8868198	8870794
PIZI01000002v1	8913449	8917164
PIZI01000002v1	8932676	8936429
PIZI01000002v1	8947135	8955862
PIZI01000002v1	8962088	8973428
PIZI01000002v1	8977652	8993641
PIZI01000002v1	8996716	8999939
PIZI01000002v1	9005518	9015117
PIZI01000002v1	9020244	9025547
PIZI01000002v1	9042212	9049647
PIZI01000002v1	9082362	9085733
PIZI01000002v1	9092062	9097788
PIZI01000002v1	9113764	9122587
PIZI01000002v1	9167437	9174779
PIZI01000002v1	9233244	9266821
PIZI01000002v1	9282665	9286979
PIZI01000002v1	9304344	9308813
PIZI01000002v1	9319165	9337765
PIZI01000002v1	9350398	9357361
PIZI01000002v1	9381674	9388487
PIZI01000002v1	9406826	9410395
PIZI01000002v1	9418081	9422288
PIZI01000002v1	9426594	9430986
PIZI01000002v1	9441397	9474522
PIZI01000002v1	9497188	9504483
PIZI01000002v1	9512745	9518039
PIZI01000002v1	9521790	9527589
PIZI01000002v1	9535986	9549059
PIZI01000002v1	9567008	9582157
PIZI01000002v1	9591736	9595309
PIZI01000002v1	9600330	9618259
PIZI01000002v1	9631686	9638745
PIZI01000002v1	9683942	9691625
PIZI01000002v1	9709847	9715516
PIZI01000002v1	9719638	9725119
PIZI01000002v1	9766394	9771529
PIZI01000002v1	9785238	9791883
PIZI01000002v1	9803035	9810545
PIZI01000002v1	9816156	9823095
PIZI01000002v1	9872880	9888797
PIZI01000002v1	9895134	9901366
PIZI01000002v1	9919290	9931098
PIZI01000002v1	9936353	9941145
PIZI01000002v1	9946880	9951333
PIZI01000002v1	9963036	9966246
PIZI01000002v1	10006746	10010016
PIZI01000002v1	10041332	10045147
PIZI01000002v1	10070828	10141203
PIZI01000002v1	10149266	10176336
PIZI01000002v1	10200112	10231405
PIZI01000002v1	10243104	10249271
PIZI01000002v1	10253556	10275696
PIZI01000002v1	10281226	10285603
PIZI01000002v1	10314990	10325518
PIZI01000002v1	10329881	10339067
PIZI01000002v1	10343442	10410555
PIZI01000002v1	10413138	10424952
PIZI01000002v1	10429966	10434099
PIZI01000002v1	10460493	10464750
PIZI01000002v1	10472411	10479608
PIZI01000002v1	10497565	10499669
PIZI01000002v1	10513066	10517797
PIZI01000002v1	10544494	10553983
PIZI01000002v1	10560900	10566903
PIZI01000002v1	10599515	10604546
PIZI01000002v1	10609260	10613937
PIZI01000002v1	10619330	10628263
PIZI01000002v1	10643020	10649445
PIZI01000002v1	10654450	10675273
PIZI01000002v1	10680434	10685241
PIZI01000002v1	10689451	10696199
PIZI01000002v1	10759358	10761522
PIZI01000002v1	10814496	10818526
PIZI01000002v1	10838455	10850303
PIZI01000002v1	10868990	10875363
PIZI01000002v1	10889364	10897293
PIZI01000002v1	10924466	10953497
PIZI01000002v1	10964493	10986135
PIZI01000002v1	10992087	11000729
PIZI01000002v1	11027878	11032441
PIZI01000002v1	11052382	11056742
PIZI01000002v1	11060543	11065139
PIZI01000002v1	11088678	11124311
PIZI01000002v1	11134166	11175335
PIZI01000002v1	11178438	11189501
PIZI01000002v1	11196720	11248977
PIZI01000002v1	11250902	11258831
PIZI01000002v1	11264012	11273988
PIZI01000002v1	11275798	11280899
PIZI01000002v1	11289897	11297601
PIZI01000002v1	11300164	11306803
PIZI01000002v1	11308356	11323923
PIZI01000002v1	11340455	11347421
PIZI01000002v1	11354548	11377335
PIZI01000002v1	11382458	11399946
PIZI01000002v1	11408378	11416253
PIZI01000002v1	11420247	11445189
PIZI01000002v1	11447900	11552901
PIZI01000002v1	11565753	11568183
PIZI01000002v1	11576085	11578763
PIZI01000002v1	11583165	11590961
PIZI01000002v1	11601339	11612413
PIZI01000002v1	11623876	11630761
PIZI01000002v1	11636624	11643359
PIZI01000002v1	11662504	11671351
PIZI01000002v1	11681694	11804672
PIZI01000002v1	11834647	11865664
PIZI01000002v1	11874126	11877735
PIZI01000002v1	11894518	11898813
PIZI01000002v1	11903670	11935655
PIZI01000002v1	11938216	11958426
PIZI01000002v1	11963189	12002691
PIZI01000002v1	12016950	12027663
PIZI01000002v1	12030148	12124897
PIZI01000002v1	12141320	12181736
PIZI01000002v1	12184536	12199503
PIZI01000002v1	12203111	12213524
PIZI01000002v1	12215662	12237555
PIZI01000002v1	12241250	12299643
PIZI01000002v1	12303300	12320797
PIZI01000002v1	12332792	12348395
PIZI01000002v1	12352647	12360891
PIZI01000002v1	12368208	12405138
PIZI01000002v1	12931784	12936133
PIZI01000002v1	12950430	13000641
PIZI01000002v1	13016510	13022819
PIZI01000002v1	13029178	13034925
PIZI01000002v1	13037585	13076025
PIZI01000002v1	13089232	13101697
PIZI01000002v1	13105766	13119757
PIZI01000002v1	13142030	13147360
PIZI01000002v1	13165144	13180423
PIZI01000002v1	13190208	13278269
PIZI01000002v1	13282372	13286093
PIZI01000002v1	13299670	13321726
PIZI01000002v1	13338044	13356557
PIZI01000002v1	13359570	13366684
PIZI01000002v1	13379559	13383087
PIZI01000002v1	13385587	13398495
PIZI01000002v1	13436580	13440601
PIZI01000002v1	13457110	13467266
PIZI01000002v1	13481316	13490543
PIZI01000002v1	13493711	13496511
PIZI01000002v1	13502465	13507651
PIZI01000002v1	13544643	13548930
PIZI01000002v1	13551980	13567619
PIZI01000002v1	13569456	13572445
PIZI01000002v1	13641948	13645345
PIZI01000002v1	13655238	13659647
PIZI01000002v1	13686233	13690449
PIZI01000002v1	13715425	13720049
PIZI01000002v1	13725730	13733547
PIZI01000002v1	13736926	13741307
PIZI01000002v1	13750060	13808472
PIZI01000002v1	13814408	13830522
PIZI01000002v1	13846867	13851258
PIZI01000002v1	13855476	13865177
PIZI01000002v1	13869878	13901955
PIZI01000002v1	13918261	13939865
PIZI01000002v1	13946246	13949311
PIZI01000002v1	13954370	13962506
PIZI01000002v1	13964578	13968375
PIZI01000002v1	13979316	13985355
PIZI01000002v1	13990482	14009343
PIZI01000002v1	14011474	14014469
PIZI01000002v1	14015652	14043779
PIZI01000002v1	14057168	14075881
PIZI01000002v1	14080136	14108153
PIZI01000002v1	14118264	14138311
PIZI01000002v1	14157044	14186492
PIZI01000002v1	14192258	14200111
PIZI01000002v1	14216253	14228522
PIZI01000002v1	14238718	14249297
PIZI01000002v1	14269195	14279093
PIZI01000002v1	14391241	14425415
PIZI01000002v1	14436560	14444983
PIZI01000002v1	14474664	14487169
PIZI01000002v1	14488732	14524482
PIZI01000002v1	14542708	14545679
PIZI01000002v1	14559632	14566705
PIZI01000002v1	14573408	14582483
PIZI01000002v1	14592436	14612450
PIZI01000002v1	14635310	14649023
PIZI01000002v1	14669677	14671955
PIZI01000002v1	14675257	14679265
PIZI01000002v1	14692196	14722069
PIZI01000002v1	14777890	14781380
PIZI01000002v1	14830391	14853267
PIZI01000002v1	14859166	14867803
PIZI01000002v1	14924754	14929800
PIZI01000002v1	14941866	14967619
PIZI01000002v1	14980342	14990723
PIZI01000002v1	15021240	15027988
PIZI01000002v1	15051722	15052934
PIZI01000002v1	15081948	15084990
PIZI01000002v1	15088771	15095471
PIZI01000002v1	15097857	15100413
PIZI01000002v1	15103056	15105486
PIZI01000002v1	15109084	15144993
PIZI01000002v1	15147994	15165012
PIZI01000002v1	15288598	15407975
PIZI01000002v1	15611186	15623250
PIZI01000002v1	15689774	15692901
PIZI01000002v1	15711090	15755296
PIZI01000002v1	15762194	15852061
PIZI01000002v1	15855412	15882565
PIZI01000002v1	15887326	15900059
PIZI01000002v1	15903354	15905747
PIZI01000002v1	15911731	15917665
PIZI01000002v1	15924692	15963119
PIZI01000002v1	15965014	15968344
PIZI01000002v1	15984692	15988561
PIZI01000002v1	15999308	16004180
PIZI01000002v1	16008266	16013413
PIZI01000002v1	16015972	16022482
PIZI01000002v1	16031682	16041903
PIZI01000002v1	16044114	16050318
PIZI01000002v1	16066062	16087835
PIZI01000002v1	16116178	16133506
PIZI01000002v1	16135981	16141848
PIZI01000002v1	16154574	16186131
PIZI01000002v1	16214930	16229182
PIZI01000002v1	16240861	16248949
PIZI01000002v1	16255236	16309232
PIZI01000002v1	16347755	16354128
PIZI01000002v1	16355918	16364760
PIZI01000002v1	16368088	16378685
PIZI01000002v1	16392046	16419699
PIZI01000002v1	16434894	16452283
PIZI01000002v1	16453949	16456856
PIZI01000002v1	16458670	16461403
PIZI01000002v1	16465257	16467003
PIZI01000002v1	16470131	16473758
PIZI01000002v1	16477363	16486586
PIZI01000002v1	16491474	16497843
PIZI01000002v1	16499457	16501619
PIZI01000002v1	16503188	16548855
PIZI01000002v1	16555524	16578309
PIZI01000002v1	16588531	16615627
PIZI01000002v1	16617788	16622731
PIZI01000002v1	16625838	16645637
PIZI01000002v1	16649886	16666286
PIZI01000002v1	16670070	16677875
PIZI01000002v1	16679896	16688573
PIZI01000002v1	16698596	16703108
PIZI01000002v1	16736514	16757601
PIZI01000002v1	16781585	16788298
PIZI01000002v1	16791658	16806920
PIZI01000002v1	16828707	16839375
PIZI01000002v1	16846304	16849123
PIZI01000002v1	16854674	16862587
PIZI01000002v1	16867266	16872335
PIZI01000002v1	16879088	16911401
PIZI01000002v1	16918346	16928797
PIZI01000002v1	16973770	16982565
PIZI01000002v1	16987330	17017539
PIZI01000002v1	17018820	17022545
PIZI01000002v1	17026365	17061119
PIZI01000002v1	17066634	17070999
PIZI01000002v1	17081668	17086371
PIZI01000002v1	17104312	17106747
PIZI01000002v1	17110598	17115354
PIZI01000002v1	17122716	17132894
PIZI01000002v1	17138156	17149843
PIZI01000002v1	17160092	17162251
PIZI01000002v1	17167617	17172897
PIZI01000002v1	17194320	17229853
PIZI01000002v1	17231960	17237383
PIZI01000002v1	17251194	17254267
PIZI01000002v1	17281192	17284906
PIZI01000002v1	17290517	17297711
PIZI01000002v1	17306222	17326870
PIZI01000002v1	17361404	17369041
PIZI01000002v1	17460115	17463597
PIZI01000002v1	17504203	17527331
PIZI01000002v1	17533222	17537126
PIZI01000002v1	17544188	17562119
PIZI01000002v1	17576230	17583931
PIZI01000002v1	17606107	17613090
PIZI01000002v1	17618998	17625957
PIZI01000002v1	17629280	17722965
PIZI01000002v1	17734664	17739393
PIZI01000002v1	17775482	17779217
PIZI01000002v1	17790920	17793915
PIZI01000002v1	17827916	17832107
PIZI01000002v1	17865421	17867861
PIZI01000002v1	17884119	17900267
PIZI01000002v1	17941381	17944497
PIZI01000002v1	17965988	17970969
PIZI01000002v1	17981286	17998905
PIZI01000002v1	18002822	18018595
PIZI01000002v1	18087688	18095540
PIZI01000002v1	18102166	18106056
PIZI01000002v1	18110686	18113257
PIZI01000002v1	18126608	18131311
PIZI01000002v1	18140014	18147381
PIZI01000002v1	18177254	18192135
PIZI01000002v1	18203694	18240137
PIZI01000002v1	18243779	18252707
PIZI01000002v1	18264300	18271047
PIZI01000002v1	18274416	18299955
PIZI01000002v1	18302600	18310339
PIZI01000002v1	18451538	18470789
PIZI01000002v1	18485482	18498453
PIZI01000002v1	18527324	18536665
PIZI01000002v1	18539776	18542717
PIZI01000002v1	18601093	18615593
PIZI01000002v1	18621390	18623809
PIZI01000002v1	18640602	18644105
PIZI01000002v1	18647399	18654827
PIZI01000002v1	18657711	18660021
PIZI01000002v1	18675226	18680955
PIZI01000002v1	18688149	18707483
PIZI01000002v1	18714842	18725361
PIZI01000002v1	18728482	18733377
PIZI01000002v1	18740721	18742419
PIZI01000002v1	18778327	18783709
PIZI01000002v1	18793489	18801420
PIZI01000002v1	18858603	18860233
PIZI01000002v1	18876155	18877804
PIZI01000002v1	18903635	18937463
PIZI01000002v1	19029498	19047191
PIZI01000002v1	19052057	19066925
PIZI01000002v1	19073566	19076431
PIZI01000002v1	19088136	19092419
PIZI01000002v1	19114214	19122644
PIZI01000002v1	19134393	19151310
PIZI01000002v1	19157270	19162823
PIZI01000002v1	19169975	19197506
PIZI01000002v1	19202072	19211500
PIZI01000002v1	19219314	19245719
PIZI01000002v1	19249999	19269515
PIZI01000002v1	19272434	19314699
PIZI01000002v1	19322260	19325401
PIZI01000002v1	19458694	19461041
PIZI01000002v1	19520565	19524091
PIZI01000002v1	19588774	19595259
PIZI01000002v1	19650087	19657048
PIZI01000002v1	19670058	19672711
PIZI01000002v1	19684268	19700102
PIZI01000002v1	19737822	19743686
PIZI01000002v1	19750001	19790718
PIZI01000002v1	19793698	19806650
PIZI01000002v1	19845995	19852469
PIZI01000002v1	19867582	19872128
PIZI01000002v1	19890974	19896665
PIZI01000002v1	19906804	19920931
PIZI01000002v1	19931381	19944247
PIZI01000002v1	19964620	19987984
PIZI01000002v1	20028216	20031076
PIZI01000002v1	20034384	20039260
PIZI01000002v1	20066174	20076305
PIZI01000002v1	20109332	20128403
PIZI01000002v1	20131798	20135621
PIZI01000002v1	20139758	20150697
PIZI01000002v1	20156694	20175623
PIZI01000002v1	20179758	20184327
PIZI01000002v1	20188157	20223702
PIZI01000002v1	20232246	20258388
PIZI01000002v1	20266105	20292207
PIZI01000002v1	20295258	20297713
PIZI01000002v1	20304016	20306309
PIZI01000002v1	20308222	20354525
PIZI01000002v1	20356482	20375053
PIZI01000002v1	20379950	20408712
PIZI01000002v1	20410014	20433219
PIZI01000002v1	20435745	20448259
PIZI01000002v1	20470096	20497471
PIZI01000002v1	20538267	20542813
PIZI01000002v1	20546620	20565628
PIZI01000002v1	20574528	20648429
PIZI01000002v1	20654326	20662079
PIZI01000002v1	20664957	20673071
PIZI01000002v1	20680909	20685658
PIZI01000002v1	20688824	20700337
PIZI01000002v1	20794886	20799035
PIZI01000002v1	20810550	20814211
PIZI01000002v1	20853506	20857471
PIZI01000002v1	20863988	20868163
PIZI01000002v1	20878468	20880989
PIZI01000002v1	20899466	20915342
PIZI01000002v1	20922754	20936539
PIZI01000002v1	20944983	20964877
PIZI01000002v1	20968582	20980223
PIZI01000002v1	20982901	20994143
PIZI01000002v1	20997164	21002533
PIZI01000002v1	21023748	21039776
PIZI01000002v1	21049687	21081611
PIZI01000002v1	21086936	21101349
PIZI01000002v1	21103376	21130223
PIZI01000002v1	21131804	21152945
PIZI01000002v1	21155844	21198843
PIZI01000002v1	21204234	21218444
PIZI01000002v1	21220734	21286193
PIZI01000002v1	21304482	21311235
PIZI01000002v1	21315254	21332279
PIZI01000002v1	21343088	21615307
PIZI01000002v1	21632984	21671239
PIZI01000002v1	21703980	21710867
PIZI01000002v1	21735480	21738041
PIZI01000002v1	21745288	21747183
PIZI01000002v1	21773242	21785511
PIZI01000002v1	21791777	21794789
PIZI01000002v1	21830222	21832327
PIZI01000002v1	21836257	21840885
PIZI01000002v1	21843634	21847499
PIZI01000002v1	21891473	21894107
PIZI01000002v1	21900948	21904106
PIZI01000002v1	21917006	21926747
PIZI01000002v1	21929618	21933038
PIZI01000002v1	21946814	21952817
PIZI01000002v1	21986908	21996659
PIZI01000002v1	22010462	22046727
PIZI01000002v1	22064744	22082539
PIZI01000002v1	22088732	22091301
PIZI01000002v1	22098584	22100125
PIZI01000002v1	22213413	22242854
PIZI01000002v1	22245172	22257881
PIZI01000002v1	22295209	22303123
PIZI01000002v1	22332816	22336856
PIZI01000002v1	22386166	22398323
PIZI01000002v1	22414806	22431283
PIZI01000002v1	22436728	22442049
PIZI01000002v1	22447706	22450797
PIZI01000002v1	22461714	22481063
PIZI01000002v1	22483127	22522281
PIZI01000002v1	22524762	22539916
PIZI01000002v1	22542018	22565660
PIZI01000002v1	22570972	22579125
PIZI01000002v1	22627764	22646029
PIZI01000002v1	22648196	22675651
PIZI01000002v1	22679571	22709941
PIZI01000002v1	22723188	22831815
PIZI01000002v1	22835620	22867463
PIZI01000002v1	22881424	22888643
PIZI01000002v1	22891615	22904029
PIZI01000002v1	22905232	22925119
PIZI01000002v1	22928968	22947622
PIZI01000002v1	22949775	22961997
PIZI01000002v1	22967076	22987673
PIZI01000002v1	22993428	23010881
PIZI01000002v1	23013268	23016438
PIZI01000002v1	23021444	23025716
PIZI01000002v1	23039884	23047998
PIZI01000002v1	23049719	23070705
PIZI01000002v1	23074473	23090531
PIZI01000002v1	23095768	23099252
PIZI01000002v1	23107510	23208091
PIZI01000002v1	23219089	23226229
PIZI01000002v1	23228610	23231746
PIZI01000002v1	23239082	23316703
PIZI01000002v1	23331460	23334005
PIZI01000002v1	23339312	23346649
PIZI01000002v1	23353847	23356098
PIZI01000002v1	23365040	23419085
PIZI01000002v1	23479168	23482755
PIZI01000002v1	23495762	23499337
PIZI01000002v1	23522790	23527165
PIZI01000002v1	23537053	23543152
PIZI01000002v1	23585811	23594225
PIZI01000002v1	23637457	23642487
PIZI01000002v1	23659374	23663449
PIZI01000002v1	23684164	23699025
PIZI01000002v1	23701742	23707863
PIZI01000002v1	23720607	23727603
PIZI01000002v1	23851294	23855857
PIZI01000002v1	23911052	23915799
PIZI01000002v1	23976130	23979811
PIZI01000002v1	24004098	24014625
PIZI01000002v1	24064363	24067331
PIZI01000002v1	24076198	24088203
PIZI01000002v1	24090958	24099577
PIZI01000002v1	24115084	24117296
PIZI01000002v1	24122312	24132361
PIZI01000002v1	24137057	24140690
PIZI01000002v1	24142654	24145019
PIZI01000002v1	24153256	24158379
PIZI01000002v1	24163352	24169798
PIZI01000002v1	24176766	24186863
PIZI01000002v1	24200262	24212291
PIZI01000002v1	24214708	24217417
PIZI01000002v1	24219275	24249597
PIZI01000002v1	24250966	24280417
PIZI01000002v1	24285582	24323011
PIZI01000002v1	24325731	24392725
PIZI01000002v1	24411436	24416302
PIZI01000002v1	24424454	24429187
PIZI01000002v1	24436949	24440875
PIZI01000002v1	24448854	24472737
PIZI01000002v1	24475983	24524066
PIZI01000002v1	24536868	24545928
PIZI01000002v1	24550386	24554429
PIZI01000002v1	24661890	24675703
PIZI01000002v1	24693380	24696696
PIZI01000002v1	24712431	24720485
PIZI01000002v1	24726274	24732279
PIZI01000002v1	24735920	24754277
PIZI01000002v1	24756427	24818043
PIZI01000002v1	24824440	24834380
PIZI01000002v1	24838711	24906895
PIZI01000002v1	24914530	24935841
PIZI01000002v1	24939164	24957343
PIZI01000002v1	24965842	24970581
PIZI01000002v1	24974006	25022973
PIZI01000002v1	25028110	25048483
PIZI01000002v1	25051085	25057601
PIZI01000002v1	25102640	25104175
PIZI01000002v1	25112703	25120191
PIZI01000002v1	25127897	25158239
PIZI01000002v1	25163706	25172811
PIZI01000002v1	25178040	25183663
PIZI01000002v1	25189820	25213419
PIZI01000002v1	25352273	25356797
PIZI01000002v1	25396350	25399573
PIZI01000002v1	25438378	25450685
PIZI01000002v1	25490872	25502181
PIZI01000002v1	25524666	25533357
PIZI01000002v1	25537830	25565337
PIZI01000002v1	25583828	25590564
PIZI01000002v1	25602698	25623029
PIZI01000002v1	25637352	25638352
PIZI01000002v1	25697048	25708005
PIZI01000002v1	25739189	25757357
PIZI01000002v1	25761468	25769441
PIZI01000002v1	25781901	25786646
PIZI01000002v1	25799656	25812967
PIZI01000002v1	25819788	25873714
PIZI01000002v1	25879774	25943526
PIZI01000002v1	25955212	25970946
PIZI01000002v1	25993756	26000985
PIZI01000002v1	26026120	26028531
PIZI01000002v1	26035907	26038834
PIZI01000002v1	26047711	26071833
PIZI01000002v1	26088264	26195335
PIZI01000002v1	26201290	26205695
PIZI01000002v1	26227328	26241157
PIZI01000002v1	26253504	26352921
PIZI01000002v1	26356158	26368953
PIZI01000002v1	26372048	26427159
PIZI01000002v1	26433874	26436823
PIZI01000002v1	26442645	26453120
PIZI01000002v1	26511516	26571537
PIZI01000002v1	26579696	26585839
PIZI01000002v1	26588854	26612567
PIZI01000002v1	26618226	26632713
PIZI01000002v1	26638668	26690216
PIZI01000002v1	26705054	26712872
PIZI01000002v1	26718007	26733235
PIZI01000002v1	26737828	26763751
PIZI01000002v1	26771734	26775786
PIZI01000002v1	26781146	26805373
PIZI01000002v1	26830654	26863742
PIZI01000002v1	26898838	26901141
PIZI01000002v1	26910076	26915401
PIZI01000002v1	26940932	27198101
PIZI01000002v1	27212062	27265531
PIZI01000002v1	27277208	27281824
PIZI01000002v1	27288625	27310390
PIZI01000002v1	27318108	27323411
PIZI01000002v1	27331831	27344567
PIZI01000002v1	27350179	27356335
PIZI01000002v1	27399360	27402282
PIZI01000002v1	27405790	27514463
PIZI01000003v1	1	33968
PIZI01000003v1	52850	69745
PIZI01000003v1	74430	97067
PIZI01000003v1	104416	119628
PIZI01000003v1	125642	160469
PIZI01000003v1	166944	230683
PIZI01000003v1	241846	284307
PIZI01000003v1	288420	304257
PIZI01000003v1	320602	344251
PIZI01000003v1	355926	471455
PIZI01000003v1	480972	502502
PIZI01000003v1	510362	512819
PIZI01000003v1	546382	550369
PIZI01000003v1	564256	571244
PIZI01000003v1	591144	598234
PIZI01000003v1	606633	614198
PIZI01000003v1	617559	621319
PIZI01000003v1	629469	673794
PIZI01000003v1	676464	696573
PIZI01000003v1	740412	748305
PIZI01000003v1	802430	812293
PIZI01000003v1	846767	850142
PIZI01000003v1	869731	872873
PIZI01000003v1	950992	986038
PIZI01000003v1	992205	1014876
PIZI01000003v1	1022212	1026431
PIZI01000003v1	1030851	1037131
PIZI01000003v1	1040304	1063069
PIZI01000003v1	1171374	1173519
PIZI01000003v1	1214817	1219405
PIZI01000003v1	1225580	1280757
PIZI01000003v1	1281654	1293411
PIZI01000003v1	1295207	1300997
PIZI01000003v1	1303470	1326919
PIZI01000003v1	1331858	1358039
PIZI01000003v1	1375586	1385076
PIZI01000003v1	1391021	1456949
PIZI01000003v1	1458919	1471011
PIZI01000003v1	1485254	1505720
PIZI01000003v1	1510368	1537510
PIZI01000003v1	1540888	1547649
PIZI01000003v1	1550196	1569753
PIZI01000003v1	1571658	1584617
PIZI01000003v1	1587012	1600497
PIZI01000003v1	1602555	1616629
PIZI01000003v1	1620148	1622809
PIZI01000003v1	1624709	1633036
PIZI01000003v1	1639900	1645240
PIZI01000003v1	1647407	1654634
PIZI01000003v1	1661696	1663899
PIZI01000003v1	1665651	1668252
PIZI01000003v1	1682566	1693063
PIZI01000003v1	1702328	1710035
PIZI01000003v1	1715546	1722411
PIZI01000003v1	1742114	1750959
PIZI01000003v1	1808490	1817626
PIZI01000003v1	1836144	1947360
PIZI01000003v1	2004918	2012516
PIZI01000003v1	2017915	2027283
PIZI01000003v1	2055218	2099081
PIZI01000003v1	2105016	2115962
PIZI01000003v1	2123096	2144646
PIZI01000003v1	2153754	2155818
PIZI01000003v1	2160781	2173809
PIZI01000003v1	2178288	2191030
PIZI01000003v1	2196268	2199865
PIZI01000003v1	2259202	2274910
PIZI01000003v1	2287169	2300239
PIZI01000003v1	2369256	2377195
PIZI01000003v1	2388744	2399799
PIZI01000003v1	2409636	2412179
PIZI01000003v1	2425834	2430685
PIZI01000003v1	2439922	2444117
PIZI01000003v1	2461551	2470422
PIZI01000003v1	2480712	2503715
PIZI01000003v1	2507901	2510419
PIZI01000003v1	2519914	2522540
PIZI01000003v1	2539944	2545367
PIZI01000003v1	2555701	2570241
PIZI01000003v1	2580121	2586720
PIZI01000003v1	2599976	2608823
PIZI01000003v1	2647317	2656703
PIZI01000003v1	2665430	2675661
PIZI01000003v1	2688170	2702275
PIZI01000003v1	2711642	2788329
PIZI01000003v1	2818946	2841212
PIZI01000003v1	2849470	2853123
PIZI01000003v1	2907880	2916035
PIZI01000003v1	2923066	2924191
PIZI01000003v1	2932070	2950679
PIZI01000003v1	2959283	2967101
PIZI01000003v1	2970537	2983792
PIZI01000003v1	3000305	3007819
PIZI01000003v1	3015354	3075329
PIZI01000003v1	3084466	3088169
PIZI01000003v1	3096183	3115985
PIZI01000003v1	3119159	3120835
PIZI01000003v1	3128720	3135741
PIZI01000003v1	3137668	3188484
PIZI01000003v1	3191489	3195430
PIZI01000003v1	3209228	3211601
PIZI01000003v1	3213924	3217925
PIZI01000003v1	3237652	3247230
PIZI01000003v1	3250907	3261210
PIZI01000003v1	3264375	3275990
PIZI01000003v1	3279050	3291173
PIZI01000003v1	3300032	3303573
PIZI01000003v1	3355048	3395471
PIZI01000003v1	3403720	3427775
PIZI01000003v1	3429981	3441164
PIZI01000003v1	3466461	3485613
PIZI01000003v1	3490288	3507036
PIZI01000003v1	3509534	3520677
PIZI01000003v1	3526272	3542957
PIZI01000003v1	3547922	3563231
PIZI01000003v1	3571706	3593321
PIZI01000003v1	3604496	3620927
PIZI01000003v1	3624582	3700963
PIZI01000003v1	3723278	3738437
PIZI01000003v1	3740732	3749637
PIZI01000003v1	3751362	3761327
PIZI01000003v1	3764997	3858163
PIZI01000003v1	3879825	3882052
PIZI01000003v1	4073574	4076697
PIZI01000003v1	4134378	4142846
PIZI01000003v1	4226069	4235405
PIZI01000003v1	4272984	4280479
PIZI01000003v1	4334820	4339821
PIZI01000003v1	4366532	4378763
PIZI01000003v1	4383932	4397597
PIZI01000003v1	4401208	4409739
PIZI01000003v1	4418160	4421424
PIZI01000003v1	4429889	4439624
PIZI01000003v1	4454311	4458292
PIZI01000003v1	4461702	4471944
PIZI01000003v1	4489290	4493483
PIZI01000003v1	4504552	4515192
PIZI01000003v1	4519528	4534329
PIZI01000003v1	4542898	4554973
PIZI01000003v1	4569396	4573303
PIZI01000003v1	4577284	4580607
PIZI01000003v1	4626564	4651704
PIZI01000003v1	4653956	4670892
PIZI01000003v1	4678026	4699679
PIZI01000003v1	4704646	4711445
PIZI01000003v1	4725406	4743668
PIZI01000003v1	4764692	4766724
PIZI01000003v1	4770203	4772372
PIZI01000003v1	4775104	4778081
PIZI01000003v1	4780406	4781659
PIZI01000003v1	4869354	4882933
PIZI01000003v1	4890109	4929423
PIZI01000003v1	4933793	4938261
PIZI01000003v1	4967404	4970617
PIZI01000003v1	4980449	4997167
PIZI01000003v1	4998946	5006841
PIZI01000003v1	5012490	5014911
PIZI01000003v1	5017482	5023661
PIZI01000003v1	5032830	5036143
PIZI01000003v1	5049030	5078735
PIZI01000003v1	5094251	5108169
PIZI01000003v1	5110022	5123932
PIZI01000003v1	5128456	5132008
PIZI01000003v1	5134826	5152527
PIZI01000003v1	5164622	5167527
PIZI01000003v1	5176473	5221532
PIZI01000003v1	5230469	5249656
PIZI01000003v1	5260879	5287077
PIZI01000003v1	5309164	5311723
PIZI01000003v1	5321840	5325895
PIZI01000003v1	5338824	5343281
PIZI01000003v1	5349821	5351819
PIZI01000003v1	5401964	5429793
PIZI01000003v1	5450638	5470277
PIZI01000003v1	5481126	5550733
PIZI01000003v1	5552790	5556125
PIZI01000003v1	5558599	5576979
PIZI01000003v1	5579190	5594993
PIZI01000003v1	5597118	5626593
PIZI01000003v1	5632405	5658749
PIZI01000003v1	5676634	5680281
PIZI01000003v1	5685513	5688029
PIZI01000003v1	5723812	5738925
PIZI01000003v1	5744733	5784515
PIZI01000003v1	5788748	5792954
PIZI01000003v1	5797674	5800873
PIZI01000003v1	5803532	5823338
PIZI01000003v1	5830852	5833954
PIZI01000003v1	5837840	5847277
PIZI01000003v1	5859816	5866353
PIZI01000003v1	5869358	5875453
PIZI01000003v1	5912204	5917658
PIZI01000003v1	5937322	5942415
PIZI01000003v1	6070219	6071957
PIZI01000003v1	6114162	6129439
PIZI01000003v1	6134012	6142017
PIZI01000003v1	6152690	6210883
PIZI01000003v1	6328886	6330863
PIZI01000003v1	6348575	6420503
PIZI01000003v1	6427863	6435905
PIZI01000003v1	6445034	6449473
PIZI01000003v1	6453500	6500743
PIZI01000003v1	6525172	6564970
PIZI01000003v1	6567723	6582555
PIZI01000003v1	6584130	6599205
PIZI01000003v1	6604418	6620737
PIZI01000003v1	6622564	6625239
PIZI01000003v1	6628062	6647291
PIZI01000003v1	6651169	6659616
PIZI01000003v1	6663552	6669503
PIZI01000003v1	6672406	6687463
PIZI01000003v1	6703843	6711999
PIZI01000003v1	6721772	6722963
PIZI01000003v1	6736311	6739381
PIZI01000003v1	6744811	6760409
PIZI01000003v1	6775836	6805380
PIZI01000003v1	6815389	6865452
PIZI01000003v1	6870170	6872986
PIZI01000003v1	6885218	6892603
PIZI01000003v1	6966872	6974716
PIZI01000003v1	6988728	7004355
PIZI01000003v1	7006933	7010417
PIZI01000003v1	7015864	7019891
PIZI01000003v1	7027472	7049469
PIZI01000003v1	7058734	7064832
PIZI01000003v1	7090314	7099087
PIZI01000003v1	7110752	7124243
PIZI01000003v1	7139848	7145702
PIZI01000003v1	7166254	7178927
PIZI01000003v1	7190342	7243168
PIZI01000003v1	7250113	7266917
PIZI01000003v1	7270365	7278213
PIZI01000003v1	7286396	7303779
PIZI01000003v1	7320708	7323246
PIZI01000003v1	7358349	7362039
PIZI01000003v1	7367382	7370130
PIZI01000003v1	7372897	7379251
PIZI01000003v1	7391878	7394287
PIZI01000003v1	7406286	7410235
PIZI01000003v1	7437679	7440419
PIZI01000003v1	7476728	7480149
PIZI01000003v1	7484490	7488888
PIZI01000003v1	7503464	7534893
PIZI01000003v1	7541223	7550657
PIZI01000003v1	7570420	7576509
PIZI01000003v1	7580838	7599689
PIZI01000003v1	7609632	7622074
PIZI01000003v1	7631164	7633775
PIZI01000003v1	7636226	7641773
PIZI01000003v1	7719289	7723834
PIZI01000003v1	7750244	7757957
PIZI01000003v1	7769772	7773203
PIZI01000003v1	7779007	7791245
PIZI01000003v1	7798847	7802973
PIZI01000003v1	7806870	7810409
PIZI01000003v1	7819670	7821513
PIZI01000003v1	7896366	7904549
PIZI01000003v1	7920702	7923536
PIZI01000003v1	7938668	7940761
PIZI01000003v1	7950186	7964173
PIZI01000003v1	7970866	7973195
PIZI01000003v1	7978182	7980672
PIZI01000003v1	7987339	7990769
PIZI01000003v1	8015919	8024088
PIZI01000003v1	8033736	8036281
PIZI01000003v1	8057240	8101559
PIZI01000003v1	8107017	8120761
PIZI01000003v1	8122732	8173081
PIZI01000003v1	8176996	8187359
PIZI01000003v1	8198960	8220245
PIZI01000003v1	8228916	8237534
PIZI01000003v1	8240790	8253337
PIZI01000003v1	8354171	8368494
PIZI01000003v1	8376225	8383359
PIZI01000003v1	8385234	8397527
PIZI01000003v1	8417160	8422614
PIZI01000003v1	8433198	8442992
PIZI01000003v1	8445198	8461373
PIZI01000003v1	8471133	8489375
PIZI01000003v1	8507846	8512051
PIZI01000003v1	8518088	8525155
PIZI01000003v1	8532424	8536729
PIZI01000003v1	8542351	8547910
PIZI01000003v1	8552925	8557347
PIZI01000003v1	8562776	8574719
PIZI01000003v1	8584488	8595981
PIZI01000003v1	8600634	8661665
PIZI01000003v1	8673753	8676137
PIZI01000003v1	8680334	8686621
PIZI01000003v1	8699388	8704501
PIZI01000003v1	8708495	8710959
PIZI01000003v1	8717700	8723247
PIZI01000003v1	8727557	8730721
PIZI01000003v1	8747449	8749905
PIZI01000003v1	8755675	8760473
PIZI01000003v1	8780256	8787715
PIZI01000003v1	8796091	8804133
PIZI01000003v1	8829236	8894018
PIZI01000003v1	8913234	8915802
PIZI01000003v1	8938660	8946956
PIZI01000003v1	8950512	9004380
PIZI01000003v1	9016690	9048515
PIZI01000003v1	9068416	9071716
PIZI01000003v1	9077904	9092267
PIZI01000003v1	9095350	9102729
PIZI01000003v1	9129078	9137928
PIZI01000003v1	9157538	9180153
PIZI01000003v1	9184208	9189587
PIZI01000003v1	9197446	9206553
PIZI01000003v1	9215946	9223035
PIZI01000003v1	9228430	9236928
PIZI01000003v1	9252836	9281233
PIZI01000003v1	9297873	9304213
PIZI01000003v1	9309731	9317342
PIZI01000003v1	9386096	9388627
PIZI01000003v1	9397444	9400623
PIZI01000003v1	9403246	9408057
PIZI01000003v1	9433737	9435909
PIZI01000003v1	9450876	9474196
PIZI01000003v1	9489925	9501306
PIZI01000003v1	9507753	9529305
PIZI01000003v1	9534461	9561289
PIZI01000003v1	9572116	9586081
PIZI01000003v1	9594228	9598487
PIZI01000003v1	9601069	9608146
PIZI01000003v1	9627153	9630504
PIZI01000003v1	9633821	9659589
PIZI01000003v1	9662288	9700317
PIZI01000003v1	9707732	9713555
PIZI01000003v1	9742460	9767830
PIZI01000003v1	9805284	9813615
PIZI01000003v1	9834848	9893293
PIZI01000003v1	9900845	9903677
PIZI01000003v1	9906970	9916855
PIZI01000003v1	9920792	9929598
PIZI01000003v1	9932843	9945551
PIZI01000003v1	9969557	9974529
PIZI01000003v1	9979246	10003641
PIZI01000003v1	10007642	10020596
PIZI01000003v1	10026934	10032860
PIZI01000003v1	10040185	10051051
[truncated: 31,612 more rows]

## Sheet: Supp_Data_S7
SUPPLEMENTARY DATA S7: PBMC PMD coordinates (petMar3)
chr	start	end
PIZI01000001v1	18914	27677
PIZI01000001v1	32757	135401
PIZI01000001v1	139120	156689
PIZI01000001v1	164904	170224
PIZI01000001v1	177124	184664
PIZI01000001v1	207611	226934
PIZI01000001v1	232330	243983
PIZI01000001v1	248198	266151
PIZI01000001v1	289138	293701
PIZI01000001v1	300086	309919
PIZI01000001v1	316366	338550
PIZI01000001v1	346810	388821
PIZI01000001v1	395959	428652
PIZI01000001v1	430396	446475
PIZI01000001v1	452780	521215
PIZI01000001v1	529104	536765
PIZI01000001v1	543788	554111
PIZI01000001v1	559612	576346
PIZI01000001v1	600762	613491
PIZI01000001v1	625224	641901
PIZI01000001v1	644898	655207
PIZI01000001v1	683836	688493
PIZI01000001v1	707171	713267
PIZI01000001v1	719708	742046
PIZI01000001v1	771118	792617
PIZI01000001v1	807533	892199
PIZI01000001v1	894635	902292
PIZI01000001v1	913335	920277
PIZI01000001v1	923108	950400
PIZI01000001v1	953010	994523
PIZI01000001v1	997130	1094403
PIZI01000001v1	1097094	1099837
PIZI01000001v1	1115833	1119931
PIZI01000001v1	1141704	1152939
PIZI01000001v1	1157496	1164854
PIZI01000001v1	1184389	1195975
PIZI01000001v1	1199276	1201699
PIZI01000001v1	1215752	1268729
PIZI01000001v1	1279486	1338857
PIZI01000001v1	1354844	1379013
PIZI01000001v1	1383313	1386754
PIZI01000001v1	1408806	1412995
PIZI01000001v1	1420232	1423113
PIZI01000001v1	1433396	1436941
PIZI01000001v1	1448666	1453128
PIZI01000001v1	1474616	1478135
PIZI01000001v1	1487986	1494875
PIZI01000001v1	1497638	1517489
PIZI01000001v1	1532712	1566014
PIZI01000001v1	1579854	1603023
PIZI01000001v1	1606069	1623217
PIZI01000001v1	1634591	1639275
PIZI01000001v1	1651714	1664158
PIZI01000001v1	1683249	1690715
PIZI01000001v1	1693563	1697397
PIZI01000001v1	1707275	1723531
PIZI01000001v1	1734480	1737015
PIZI01000001v1	1756571	1766297
PIZI01000001v1	1771664	1802657
PIZI01000001v1	2013566	2039576
PIZI01000001v1	2041871	2047351
PIZI01000001v1	2052428	2075239
PIZI01000001v1	2078564	2082612
PIZI01000001v1	2085346	2096317
PIZI01000001v1	2103777	2122001
PIZI01000001v1	2127742	2131858
PIZI01000001v1	2142194	2146565
PIZI01000001v1	2149562	2151972
PIZI01000001v1	2157353	2167053
PIZI01000001v1	2188845	2198870
PIZI01000001v1	2202509	2210761
PIZI01000001v1	2217344	2219519
PIZI01000001v1	2228268	2231737
PIZI01000001v1	2239782	2243818
PIZI01000001v1	2259522	2275470
PIZI01000001v1	2295618	2298389
PIZI01000001v1	2303633	2307036
PIZI01000001v1	2337860	2340258
PIZI01000001v1	2422591	2431865
PIZI01000001v1	2447918	2450895
PIZI01000001v1	2468912	2471142
PIZI01000001v1	2479290	2502696
PIZI01000001v1	2514635	2521365
PIZI01000001v1	2540248	2545409
PIZI01000001v1	2553119	2561502
PIZI01000001v1	2579198	2582067
PIZI01000001v1	2585265	2587414
PIZI01000001v1	2600278	2602791
PIZI01000001v1	2614744	2625019
PIZI01000001v1	2634348	2637757
PIZI01000001v1	2646430	2650367
PIZI01000001v1	2661731	2671279
PIZI01000001v1	2684816	2687976
PIZI01000001v1	2702823	2705017
PIZI01000001v1	2723588	2727914
PIZI01000001v1	2738424	2742769
PIZI01000001v1	2752592	2781227
PIZI01000001v1	2784366	2798098
PIZI01000001v1	2809554	2816841
PIZI01000001v1	2838346	2846305
PIZI01000001v1	2856353	2870019
PIZI01000001v1	2872932	2906535
PIZI01000001v1	2911119	2913643
PIZI01000001v1	2925986	2944089
PIZI01000001v1	2949550	2952803
PIZI01000001v1	2983172	2988007
PIZI01000001v1	2993244	3002295
PIZI01000001v1	3014188	3027561
PIZI01000001v1	3031774	3062621
PIZI01000001v1	3069686	3074834
PIZI01000001v1	3090304	3094243
PIZI01000001v1	3135299	3140861
PIZI01000001v1	3144579	3148608
PIZI01000001v1	3158336	3163450
PIZI01000001v1	3172135	3176109
PIZI01000001v1	3192706	3203789
PIZI01000001v1	3243214	3252137
PIZI01000001v1	3270134	3274615
PIZI01000001v1	3282553	3285992
PIZI01000001v1	3301657	3310337
PIZI01000001v1	3369984	3376803
PIZI01000001v1	3390113	3393905
PIZI01000001v1	3419240	3421842
PIZI01000001v1	3428425	3434025
PIZI01000001v1	3447126	3449786
PIZI01000001v1	3457738	3465115
PIZI01000001v1	3473647	3492228
PIZI01000001v1	3528450	3531867
PIZI01000001v1	3543345	3552237
PIZI01000001v1	3555474	3567483
PIZI01000001v1	3568812	3590381
PIZI01000001v1	3595078	3605877
PIZI01000001v1	3607472	3612223
PIZI01000001v1	3634830	3667396
PIZI01000001v1	3674176	3723624
PIZI01000001v1	3725252	3736710
PIZI01000001v1	3743120	3747840
PIZI01000001v1	3755739	3777833
PIZI01000001v1	3881230	3889608
PIZI01000001v1	3894538	3908399
PIZI01000001v1	3912214	3916775
PIZI01000001v1	3921399	3943999
PIZI01000001v1	3952497	4005839
PIZI01000001v1	4007490	4031281
PIZI01000001v1	4035586	4068107
PIZI01000001v1	4070050	4073123
PIZI01000001v1	4075418	4114143
PIZI01000001v1	4116093	4133670
PIZI01000001v1	4140632	4246068
PIZI01000001v1	4248360	4314116
PIZI01000001v1	4321712	4338033
PIZI01000001v1	4339743	4342973
PIZI01000001v1	4351016	4358576
PIZI01000001v1	4361584	4375630
PIZI01000001v1	4377715	4385748
PIZI01000001v1	4394369	4430027
PIZI01000001v1	4433286	4437631
PIZI01000001v1	4443772	4449187
PIZI01000001v1	4469444	4473496
PIZI01000001v1	4503515	4506522
PIZI01000001v1	4512979	4558629
PIZI01000001v1	4618361	4624711
PIZI01000001v1	4641347	4694687
PIZI01000001v1	4697586	4702685
PIZI01000001v1	4717074	4722233
PIZI01000001v1	4762740	4769728
PIZI01000001v1	4815480	4820952
PIZI01000001v1	4829360	4835058
PIZI01000001v1	4845022	4851737
PIZI01000001v1	4877084	4884103
PIZI01000001v1	4893885	4897213
PIZI01000001v1	4926880	4932225
PIZI01000001v1	4947296	4955921
PIZI01000001v1	4972986	4975660
PIZI01000001v1	4984384	4995577
PIZI01000001v1	5000658	5016967
PIZI01000001v1	5030940	5035979
PIZI01000001v1	5061564	5068122
PIZI01000001v1	5092362	5094377
PIZI01000001v1	5105016	5124388
PIZI01000001v1	5144468	5157611
PIZI01000001v1	5164697	5169161
PIZI01000001v1	5186140	5188933
PIZI01000001v1	5195802	5207661
PIZI01000001v1	5217084	5222006
PIZI01000001v1	5226178	5231333
PIZI01000001v1	5290802	5300219
PIZI01000001v1	5313760	5317949
PIZI01000001v1	5325848	5338797
PIZI01000001v1	5342838	5365463
PIZI01000001v1	5410320	5436221
PIZI01000001v1	5439958	5445690
PIZI01000001v1	5458132	5497294
PIZI01000001v1	5503793	5510551
PIZI01000001v1	5515350	5522495
PIZI01000001v1	5562484	5581835
PIZI01000001v1	5592642	5612519
PIZI01000001v1	5630815	5639173
PIZI01000001v1	5652172	5656451
PIZI01000001v1	5665668	5681879
PIZI01000001v1	5685686	5689364
PIZI01000001v1	5694317	5718896
PIZI01000001v1	5733055	5737015
PIZI01000001v1	5740198	5761633
PIZI01000001v1	5767172	5778653
PIZI01000001v1	5786500	5792959
PIZI01000001v1	5795298	5797857
PIZI01000001v1	5802352	5808603
PIZI01000001v1	5823737	5850857
PIZI01000001v1	5861788	5875729
PIZI01000001v1	5976451	5981035
PIZI01000001v1	5987093	6020862
PIZI01000001v1	6028374	6062755
PIZI01000001v1	6065637	6074745
PIZI01000001v1	6083118	6091423
PIZI01000001v1	6101663	6103939
PIZI01000001v1	6151738	6154799
PIZI01000001v1	6175883	6180513
PIZI01000001v1	6199650	6217993
PIZI01000001v1	6224849	6245126
PIZI01000001v1	6257246	6277896
PIZI01000001v1	6288314	6299418
PIZI01000001v1	6301288	6310967
PIZI01000001v1	6315470	6321635
PIZI01000001v1	6327068	6344400
PIZI01000001v1	6347711	6387943
PIZI01000001v1	6400826	6404542
PIZI01000001v1	6414030	6431647
PIZI01000001v1	6434344	6453395
PIZI01000001v1	6471750	6484125
PIZI01000001v1	6545638	6561581
PIZI01000001v1	6571471	6577123
PIZI01000001v1	6605143	6616683
PIZI01000001v1	6621358	6627259
PIZI01000001v1	6633376	6641737
PIZI01000001v1	6645167	6652477
PIZI01000001v1	6676870	6681057
PIZI01000001v1	6685355	6698792
PIZI01000001v1	6711412	6719441
PIZI01000001v1	6726785	6761379
PIZI01000001v1	6769528	6778205
PIZI01000001v1	6794518	6800603
PIZI01000001v1	6810904	6827819
PIZI01000001v1	6830979	6841448
PIZI01000001v1	6855564	6882080
PIZI01000001v1	6961955	6965826
PIZI01000001v1	6976102	7010196
PIZI01000001v1	7015950	7020963
PIZI01000001v1	7040497	7042860
PIZI01000001v1	7045291	7047765
PIZI01000001v1	7114671	7120053
PIZI01000001v1	7122044	7124586
PIZI01000001v1	7161704	7172903
PIZI01000001v1	7178100	7181600
PIZI01000001v1	7192726	7195947
PIZI01000001v1	7209178	7211637
PIZI01000001v1	7228095	7230485
PIZI01000001v1	7284398	7287606
PIZI01000001v1	7293209	7301365
PIZI01000001v1	7304572	7314005
PIZI01000001v1	7368820	7369930
PIZI01000001v1	7596882	7608163
PIZI01000001v1	7610591	7615181
PIZI01000001v1	7616800	7620057
PIZI01000001v1	7626358	7632632
PIZI01000001v1	7635396	7641247
PIZI01000001v1	7649650	7653469
PIZI01000001v1	7659294	7684049
PIZI01000001v1	7690828	7693150
PIZI01000001v1	7719038	7782825
PIZI01000001v1	7789562	7791264
PIZI01000001v1	7794774	7803719
PIZI01000001v1	7805778	7850143
PIZI01000001v1	7852750	7889027
PIZI01000001v1	7895241	7901665
PIZI01000001v1	7907156	7928389
PIZI01000001v1	7941930	7944874
PIZI01000001v1	7974424	7991303
PIZI01000001v1	7994880	8016755
PIZI01000001v1	8025922	8028957
PIZI01000001v1	8148708	8172425
PIZI01000001v1	8209921	8214349
PIZI01000001v1	8237483	8250257
PIZI01000001v1	8272324	8320071
PIZI01000001v1	8330828	8341649
PIZI01000001v1	8344682	8353385
PIZI01000001v1	8361474	8377581
PIZI01000001v1	8385022	8387572
PIZI01000001v1	8430075	8434287
PIZI01000001v1	8504294	8526458
PIZI01000001v1	8533857	8537752
PIZI01000001v1	8547102	8560155
PIZI01000001v1	8563848	8576951
PIZI01000001v1	8590260	8594547
PIZI01000001v1	8599232	8601483
PIZI01000001v1	8614952	8622373
PIZI01000001v1	8626970	8628860
PIZI01000001v1	8653646	8683618
PIZI01000001v1	8688712	8693831
PIZI01000001v1	8698736	8709371
PIZI01000001v1	8715806	8722597
PIZI01000001v1	8730874	8750188
PIZI01000001v1	8751672	8758895
PIZI01000001v1	8761782	8784743
PIZI01000001v1	8792738	8799507
PIZI01000001v1	8816242	8818781
PIZI01000001v1	8839831	8848229
PIZI01000001v1	8869325	8883172
PIZI01000001v1	8893158	8906775
PIZI01000001v1	8912331	8913853
PIZI01000001v1	8918464	8939485
PIZI01000001v1	8944608	8953843
PIZI01000001v1	8961214	8977383
PIZI01000001v1	8988926	9000990
PIZI01000001v1	9011279	9016435
PIZI01000001v1	9019556	9021805
PIZI01000001v1	9024600	9027954
PIZI01000001v1	9035660	9045199
PIZI01000001v1	9048282	9079736
PIZI01000001v1	9087590	9090508
PIZI01000001v1	9105775	9111409
PIZI01000001v1	9114766	9121221
PIZI01000001v1	9136700	9141712
PIZI01000001v1	9171688	9174745
PIZI01000001v1	9214348	9227621
PIZI01000001v1	9233548	9246245
PIZI01000001v1	9252671	9280027
PIZI01000001v1	9305749	9308931
PIZI01000001v1	9321057	9339630
PIZI01000001v1	9381328	9402015
PIZI01000001v1	9480882	9484981
PIZI01000001v1	9487084	9489331
PIZI01000001v1	9544732	9549514
PIZI01000001v1	9583838	9587209
PIZI01000001v1	9602940	9605245
PIZI01000001v1	9627331	9680611
PIZI01000001v1	9716192	9719537
PIZI01000001v1	9727608	9745606
PIZI01000001v1	9750180	9801343
PIZI01000001v1	9807995	9819048
[truncated: 36,928 more rows]

## Sheet: Supp_Data_S8
SUPPLEMENTARY DATA S8: Egg non-PMD coordinates (petMar3)
[truncated: 503,549+ more rows]

[truncated: 10 more sheets: Supp_Data_S9, Supp_Data_S10, Supp_Data_S11, Supp_Data_S12, Supp_Data_S13, Supp_Data_S14, Supp_Data_S15, Supp_Data_S16, Supp_Data_S17, Supp_Data_S18]
